# Supplementary material for: Predictive model, miRNA-TF network, related subgroup identification and drug prediction of ischemic stroke complicated with mental disorders based on genes related to gut microbiome
Source: Front Neurol. 2023 May 26;14:1189746. doi: 10.3389/fneur.2023.1189746 (PMC10250745; doi:10.3389/fneur.2023.1189746)
Supplement: Supplementary file 1 [file Table_1.XLSX]

## Sheet: SC
Gene Symbol	Description	Category	Gifts	GC Id	Relevance score	GeneCards Link
COMT	Catechol-O-Methyltransferase	Protein Coding	59	GC22P019941	46.525	https://www.genecards.org/cgi-bin/carddisp.pl?gene=COMT
DISC1	DISC1 Scaffold Protein	Protein Coding	51	GC01P231626	42.3071	https://www.genecards.org/cgi-bin/carddisp.pl?gene=DISC1
HTR2A	5-Hydroxytryptamine Receptor 2A	Protein Coding	55	GC13M046831	40.8878	https://www.genecards.org/cgi-bin/carddisp.pl?gene=HTR2A
DRD3	Dopamine Receptor D3	Protein Coding	51	GC03M114128	39.6965	https://www.genecards.org/cgi-bin/carddisp.pl?gene=DRD3
DAOA	D-Amino Acid Oxidase Activator	Protein Coding	37	GC13P105465	38.8724	https://www.genecards.org/cgi-bin/carddisp.pl?gene=DAOA
PRODH	Proline Dehydrogenase 1	Protein Coding	52	GC22M018912	38.533	https://www.genecards.org/cgi-bin/carddisp.pl?gene=PRODH
NRXN1	Neurexin 1	Protein Coding	55	GC02M049918	34.5775	https://www.genecards.org/cgi-bin/carddisp.pl?gene=NRXN1
RTN4R	Reticulon 4 Receptor	Protein Coding	51	GC22M020241	33.4513	https://www.genecards.org/cgi-bin/carddisp.pl?gene=RTN4R
MTHFR	Methylenetetrahydrofolate Reductase	Protein Coding	54	GC01M011785	33.0207	https://www.genecards.org/cgi-bin/carddisp.pl?gene=MTHFR
SYN2	Synapsin II	Protein Coding	46	GC03P013714	29.557	https://www.genecards.org/cgi-bin/carddisp.pl?gene=SYN2
NRG1	Neuregulin 1	Protein Coding	55	GC08P031639	27.8122	https://www.genecards.org/cgi-bin/carddisp.pl?gene=NRG1
CHI3L1	Chitinase 3 Like 1	Protein Coding	51	GC01M203148	27.1157	https://www.genecards.org/cgi-bin/carddisp.pl?gene=CHI3L1
SETD1A	SET Domain Containing 1A, Histone Lysine Methyltransferase	Protein Coding	49	GC16P042827	26.871	https://www.genecards.org/cgi-bin/carddisp.pl?gene=SETD1A
SHANK3	SH3 And Multiple Ankyrin Repeat Domains 3	Protein Coding	45	GC22P050674	26.8035	https://www.genecards.org/cgi-bin/carddisp.pl?gene=SHANK3
DRD2	Dopamine Receptor D2	Protein Coding	56	GC11M113409	23.3717	https://www.genecards.org/cgi-bin/carddisp.pl?gene=DRD2
APOL2	Apolipoprotein L2	Protein Coding	44	GC22M036226	23.2616	https://www.genecards.org/cgi-bin/carddisp.pl?gene=APOL2
APOL4	Apolipoprotein L4	Protein Coding	42	GC22M061429	23.2616	https://www.genecards.org/cgi-bin/carddisp.pl?gene=APOL4
MBD5	Methyl-CpG Binding Domain Protein 5	Protein Coding	43	GC02P148021	22.3494	https://www.genecards.org/cgi-bin/carddisp.pl?gene=MBD5
PHIP	Pleckstrin Homology Domain Interacting Protein	Protein Coding	47	GC06M078934	22.2677	https://www.genecards.org/cgi-bin/carddisp.pl?gene=PHIP
IRAK1BP1	Interleukin 1 Receptor Associated Kinase 1 Binding Protein 1	Protein Coding	36	GC06P078867	22.2677	https://www.genecards.org/cgi-bin/carddisp.pl?gene=IRAK1BP1
DTNBP1	Dystrobrevin Binding Protein 1	Protein Coding	48	GC06M015529	20.3448	https://www.genecards.org/cgi-bin/carddisp.pl?gene=DTNBP1
SLC1A1	Solute Carrier Family 1 Member 1	Protein Coding	56	GC09P004490	20.276	https://www.genecards.org/cgi-bin/carddisp.pl?gene=SLC1A1
CHRNA7	Cholinergic Receptor Nicotinic Alpha 7 Subunit	Protein Coding	52	GC15P031923	19.7207	https://www.genecards.org/cgi-bin/carddisp.pl?gene=CHRNA7
BDNF	Brain Derived Neurotrophic Factor	Protein Coding	56	GC11M027654	18.5663	https://www.genecards.org/cgi-bin/carddisp.pl?gene=BDNF
RBM12	RNA Binding Motif Protein 12	Protein Coding	44	GC20M035648	16.1468	https://www.genecards.org/cgi-bin/carddisp.pl?gene=RBM12
SLC6A4	Solute Carrier Family 6 Member 4	Protein Coding	55	GC17M030194	16.1323	https://www.genecards.org/cgi-bin/carddisp.pl?gene=SLC6A4
RGS4	Regulator Of G Protein Signaling 4	Protein Coding	48	GC01P163038	15.7041	https://www.genecards.org/cgi-bin/carddisp.pl?gene=RGS4
VIPR2	Vasoactive Intestinal Peptide Receptor 2	Protein Coding	51	GC07M159028	14.8582	https://www.genecards.org/cgi-bin/carddisp.pl?gene=VIPR2
PRL	Prolactin	Protein Coding	50	GC06M022287	14.727	https://www.genecards.org/cgi-bin/carddisp.pl?gene=PRL
DAO	D-Amino Acid Oxidase	Protein Coding	51	GC12P108859	14.3195	https://www.genecards.org/cgi-bin/carddisp.pl?gene=DAO
DRD4	Dopamine Receptor D4	Protein Coding	52	GC11P002096	14.2887	https://www.genecards.org/cgi-bin/carddisp.pl?gene=DRD4
RELN	Reelin	Protein Coding	51	GC07M103471	14.2607	https://www.genecards.org/cgi-bin/carddisp.pl?gene=RELN
ZNF804A	Zinc Finger Protein 804A	Protein Coding	42	GC02P184598	13.948	https://www.genecards.org/cgi-bin/carddisp.pl?gene=ZNF804A
CPNE1	Copine 1	Protein Coding	46	GC20M035626	13.6411	https://www.genecards.org/cgi-bin/carddisp.pl?gene=CPNE1
NOTCH4	Notch Receptor 4	Protein Coding	53	GC06M071755	13.0883	https://www.genecards.org/cgi-bin/carddisp.pl?gene=NOTCH4
NPAS3	Neuronal PAS Domain Protein 3	Protein Coding	47	GC14P032934	13.082	https://www.genecards.org/cgi-bin/carddisp.pl?gene=NPAS3
SLC6A3	Solute Carrier Family 6 Member 3	Protein Coding	57	GC05M001392	12.0697	https://www.genecards.org/cgi-bin/carddisp.pl?gene=SLC6A3
GRIN2B	Glutamate Ionotropic Receptor NMDA Type Subunit 2B	Protein Coding	59	GC12M013437	12.0331	https://www.genecards.org/cgi-bin/carddisp.pl?gene=GRIN2B
HTR1A	5-Hydroxytryptamine Receptor 1A	Protein Coding	53	GC05M063960	11.8709	https://www.genecards.org/cgi-bin/carddisp.pl?gene=HTR1A
GRIN2A	Glutamate Ionotropic Receptor NMDA Type Subunit 2A	Protein Coding	59	GC16M009753	11.6791	https://www.genecards.org/cgi-bin/carddisp.pl?gene=GRIN2A
GRM3	Glutamate Metabotropic Receptor 3	Protein Coding	53	GC07P086643	11.6747	https://www.genecards.org/cgi-bin/carddisp.pl?gene=GRM3
CYP2D6	Cytochrome P450 Family 2 Subfamily D Member 6	Protein Coding	53	GC22M042126	11.599	https://www.genecards.org/cgi-bin/carddisp.pl?gene=CYP2D6
ATP2A2	ATPase Sarcoplasmic/Endoplasmic Reticulum Ca2+ Transporting 2	Protein Coding	58	GC12P110280	11.5491	https://www.genecards.org/cgi-bin/carddisp.pl?gene=ATP2A2
ZDHHC8	Zinc Finger DHHC-Type Palmitoyltransferase 8	Protein Coding	46	GC22P020129	11.4584	https://www.genecards.org/cgi-bin/carddisp.pl?gene=ZDHHC8
DBH	Dopamine Beta-Hydroxylase	Protein Coding	59	GC09P133636	11.3934	https://www.genecards.org/cgi-bin/carddisp.pl?gene=DBH
GAD1	Glutamate Decarboxylase 1	Protein Coding	56	GC02P170813	11.3767	https://www.genecards.org/cgi-bin/carddisp.pl?gene=GAD1
TNF	Tumor Necrosis Factor	Protein Coding	59	GC06P092154	11.1897	https://www.genecards.org/cgi-bin/carddisp.pl?gene=TNF
NR4A2	Nuclear Receptor Subfamily 4 Group A Member 2	Protein Coding	53	GC02M156324	11.1437	https://www.genecards.org/cgi-bin/carddisp.pl?gene=NR4A2
HTR2C	5-Hydroxytryptamine Receptor 2C	Protein Coding	52	GC0XP114584	11.139	https://www.genecards.org/cgi-bin/carddisp.pl?gene=HTR2C
CACNA1C	Calcium Voltage-Gated Channel Subunit Alpha1 C	Protein Coding	56	GC12P001970	11.0357	https://www.genecards.org/cgi-bin/carddisp.pl?gene=CACNA1C
GRIN1	Glutamate Ionotropic Receptor NMDA Type Subunit 1	Protein Coding	57	GC09P137184	10.8675	https://www.genecards.org/cgi-bin/carddisp.pl?gene=GRIN1
KCNN3	Potassium Calcium-Activated Channel Subfamily N Member 3	Protein Coding	50	GC01M154697	10.7661	https://www.genecards.org/cgi-bin/carddisp.pl?gene=KCNN3
DRD1	Dopamine Receptor D1	Protein Coding	51	GC05M175440	10.6945	https://www.genecards.org/cgi-bin/carddisp.pl?gene=DRD1
MAOA	Monoamine Oxidase A	Protein Coding	55	GC0XP043654	10.65	https://www.genecards.org/cgi-bin/carddisp.pl?gene=MAOA
AKT1	AKT Serine/Threonine Kinase 1	Protein Coding	61	GC14M104769	10.5544	https://www.genecards.org/cgi-bin/carddisp.pl?gene=AKT1
TPH1	Tryptophan Hydroxylase 1	Protein Coding	52	GC11M018040	10.4508	https://www.genecards.org/cgi-bin/carddisp.pl?gene=TPH1
CNR1	Cannabinoid Receptor 1	Protein Coding	53	GC06M088139	10.2226	https://www.genecards.org/cgi-bin/carddisp.pl?gene=CNR1
TBX1	T-Box Transcription Factor 1	Protein Coding	48	GC22P044357	10.2168	https://www.genecards.org/cgi-bin/carddisp.pl?gene=TBX1
ERBB4	Erb-B2 Receptor Tyrosine Kinase 4	Protein Coding	61	GC02M211375	10.0987	https://www.genecards.org/cgi-bin/carddisp.pl?gene=ERBB4
PDE4B	Phosphodiesterase 4B	Protein Coding	51	GC01P065792	10.0895	https://www.genecards.org/cgi-bin/carddisp.pl?gene=PDE4B
TAAR6	Trace Amine Associated Receptor 6	Protein Coding	40	GC06P132570	10.0066	https://www.genecards.org/cgi-bin/carddisp.pl?gene=TAAR6

## Sheet: depression
Gene Symbol	Description	Category	Gifts	GC Id	Relevance score	GeneCards Link
HTR2A	5-Hydroxytryptamine Receptor 2A	Protein Coding	55	GC13M046831	46.8026	https://www.genecards.org/cgi-bin/carddisp.pl?gene=HTR2A
TPH2	Tryptophan Hydroxylase 2	Protein Coding	56	GC12P071938	42.9076	https://www.genecards.org/cgi-bin/carddisp.pl?gene=TPH2
SLC6A4	Solute Carrier Family 6 Member 4	Protein Coding	55	GC17M030194	42.6786	https://www.genecards.org/cgi-bin/carddisp.pl?gene=SLC6A4
FKBP5	FKBP Prolyl Isomerase 5	Protein Coding	56	GC06M071862	37.3016	https://www.genecards.org/cgi-bin/carddisp.pl?gene=FKBP5
NOTCH3	Notch Receptor 3	Protein Coding	58	GC19M015159	34.5137	https://www.genecards.org/cgi-bin/carddisp.pl?gene=NOTCH3
BDNF	Brain Derived Neurotrophic Factor	Protein Coding	56	GC11M027654	33.0996	https://www.genecards.org/cgi-bin/carddisp.pl?gene=BDNF
COMT	Catechol-O-Methyltransferase	Protein Coding	59	GC22P019941	25.0147	https://www.genecards.org/cgi-bin/carddisp.pl?gene=COMT
HTR1A	5-Hydroxytryptamine Receptor 1A	Protein Coding	53	GC05M063960	21.8421	https://www.genecards.org/cgi-bin/carddisp.pl?gene=HTR1A
IL6	Interleukin 6	Protein Coding	58	GC07P022725	21.4286	https://www.genecards.org/cgi-bin/carddisp.pl?gene=IL6
MAOA	Monoamine Oxidase A	Protein Coding	55	GC0XP043654	21.2152	https://www.genecards.org/cgi-bin/carddisp.pl?gene=MAOA
CRH	Corticotropin Releasing Hormone	Protein Coding	50	GC08M066176	20.284	https://www.genecards.org/cgi-bin/carddisp.pl?gene=CRH
DRD2	Dopamine Receptor D2	Protein Coding	56	GC11M113409	20.1239	https://www.genecards.org/cgi-bin/carddisp.pl?gene=DRD2
TNF	Tumor Necrosis Factor	Protein Coding	59	GC06P092154	19.8613	https://www.genecards.org/cgi-bin/carddisp.pl?gene=TNF
NR3C1	Nuclear Receptor Subfamily 3 Group C Member 1	Protein Coding	56	GC05M143277	19.4412	https://www.genecards.org/cgi-bin/carddisp.pl?gene=NR3C1
PRL	Prolactin	Protein Coding	50	GC06M022287	18.2757	https://www.genecards.org/cgi-bin/carddisp.pl?gene=PRL
APOE	Apolipoprotein E	Protein Coding	57	GC19P073055	17.7553	https://www.genecards.org/cgi-bin/carddisp.pl?gene=APOE
TPH1	Tryptophan Hydroxylase 1	Protein Coding	52	GC11M018040	17.487	https://www.genecards.org/cgi-bin/carddisp.pl?gene=TPH1
CRP	C-Reactive Protein	Protein Coding	53	GC01M159729	16.4784	https://www.genecards.org/cgi-bin/carddisp.pl?gene=CRP
HTR2C	5-Hydroxytryptamine Receptor 2C	Protein Coding	52	GC0XP114584	16.3766	https://www.genecards.org/cgi-bin/carddisp.pl?gene=HTR2C
SLC6A3	Solute Carrier Family 6 Member 3	Protein Coding	57	GC05M001392	16.2012	https://www.genecards.org/cgi-bin/carddisp.pl?gene=SLC6A3
SLC6A2	Solute Carrier Family 6 Member 2	Protein Coding	54	GC16P055656	16.0721	https://www.genecards.org/cgi-bin/carddisp.pl?gene=SLC6A2
CRHR1	Corticotropin Releasing Hormone Receptor 1	Protein Coding	51	GC17P045784	15.6671	https://www.genecards.org/cgi-bin/carddisp.pl?gene=CRHR1
IL1B	Interleukin 1 Beta	Protein Coding	54	GC02M112829	15.4803	https://www.genecards.org/cgi-bin/carddisp.pl?gene=IL1B
TWNK	Twinkle MtDNA Helicase	Protein Coding	47	GC10P101018	15.4307	https://www.genecards.org/cgi-bin/carddisp.pl?gene=TWNK
POMC	Proopiomelanocortin	Protein Coding	55	GC02M025160	15.3914	https://www.genecards.org/cgi-bin/carddisp.pl?gene=POMC
MTHFR	Methylenetetrahydrofolate Reductase	Protein Coding	54	GC01M011785	14.9933	https://www.genecards.org/cgi-bin/carddisp.pl?gene=MTHFR
MAPT	Microtubule Associated Protein Tau	Protein Coding	57	GC17P045894	14.8606	https://www.genecards.org/cgi-bin/carddisp.pl?gene=MAPT
CREB1	CAMP Responsive Element Binding Protein 1	Protein Coding	56	GC02P207529	14.6745	https://www.genecards.org/cgi-bin/carddisp.pl?gene=CREB1
CYP2D6	Cytochrome P450 Family 2 Subfamily D Member 6	Protein Coding	53	GC22M042126	14.6684	https://www.genecards.org/cgi-bin/carddisp.pl?gene=CYP2D6
IL10	Interleukin 10	Protein Coding	55	GC01M206767	14.5808	https://www.genecards.org/cgi-bin/carddisp.pl?gene=IL10
DCTN1	Dynactin Subunit 1	Protein Coding	53	GC02M074361	13.8213	https://www.genecards.org/cgi-bin/carddisp.pl?gene=DCTN1
TH	Tyrosine Hydroxylase	Protein Coding	57	GC11M002163	13.6117	https://www.genecards.org/cgi-bin/carddisp.pl?gene=TH
NTRK2	Neurotrophic Receptor Tyrosine Kinase 2	Protein Coding	60	GC09P084668	13.4271	https://www.genecards.org/cgi-bin/carddisp.pl?gene=NTRK2
GRIA1	Glutamate Ionotropic Receptor AMPA Type Subunit 1	Protein Coding	56	GC05P153467	13.423	https://www.genecards.org/cgi-bin/carddisp.pl?gene=GRIA1
OXT	Oxytocin/Neurophysin I Prepropeptide	Protein Coding	44	GC20P004488	13.4062	https://www.genecards.org/cgi-bin/carddisp.pl?gene=OXT
GRIN2B	Glutamate Ionotropic Receptor NMDA Type Subunit 2B	Protein Coding	59	GC12M013437	13.3954	https://www.genecards.org/cgi-bin/carddisp.pl?gene=GRIN2B
NPY	Neuropeptide Y	Protein Coding	51	GC07P024290	13.3928	https://www.genecards.org/cgi-bin/carddisp.pl?gene=NPY
DLG4	Discs Large MAGUK Scaffold Protein 4	Protein Coding	55	GC17M007226	13.1651	https://www.genecards.org/cgi-bin/carddisp.pl?gene=DLG4
INS	Insulin	Protein Coding	55	GC11M002159	12.9198	https://www.genecards.org/cgi-bin/carddisp.pl?gene=INS
DRD4	Dopamine Receptor D4	Protein Coding	52	GC11P002096	12.7144	https://www.genecards.org/cgi-bin/carddisp.pl?gene=DRD4
PCLO	Piccolo Presynaptic Cytomatrix Protein	Protein Coding	46	GC07M082754	12.4315	https://www.genecards.org/cgi-bin/carddisp.pl?gene=PCLO
GAD1	Glutamate Decarboxylase 1	Protein Coding	56	GC02P170813	12.3719	https://www.genecards.org/cgi-bin/carddisp.pl?gene=GAD1
FGFR1	Fibroblast Growth Factor Receptor 1	Protein Coding	63	GC08M038400	12.1771	https://www.genecards.org/cgi-bin/carddisp.pl?gene=FGFR1
HTR1B	5-Hydroxytryptamine Receptor 1B	Protein Coding	50	GC06M077488	12.0799	https://www.genecards.org/cgi-bin/carddisp.pl?gene=HTR1B
LEP	Leptin	Protein Coding	53	GC07P128241	11.9651	https://www.genecards.org/cgi-bin/carddisp.pl?gene=LEP
IFNG	Interferon Gamma	Protein Coding	57	GC12M068154	11.9193	https://www.genecards.org/cgi-bin/carddisp.pl?gene=IFNG
ESR1	Estrogen Receptor 1	Protein Coding	61	GC06P151656	11.8085	https://www.genecards.org/cgi-bin/carddisp.pl?gene=ESR1
XBP1	X-Box Binding Protein 1	Protein Coding	52	GC22M028794	11.7681	https://www.genecards.org/cgi-bin/carddisp.pl?gene=XBP1
CACNA1C	Calcium Voltage-Gated Channel Subunit Alpha1 C	Protein Coding	56	GC12P001970	11.6474	https://www.genecards.org/cgi-bin/carddisp.pl?gene=CACNA1C
OPRM1	Opioid Receptor Mu 1	Protein Coding	55	GC06P154123	11.5052	https://www.genecards.org/cgi-bin/carddisp.pl?gene=OPRM1
GNB3	G Protein Subunit Beta 3	Protein Coding	53	GC12P006839	11.4649	https://www.genecards.org/cgi-bin/carddisp.pl?gene=GNB3
DRD3	Dopamine Receptor D3	Protein Coding	51	GC03M114128	11.3699	https://www.genecards.org/cgi-bin/carddisp.pl?gene=DRD3
ALB	Albumin	Protein Coding	56	GC04P073397	11.3352	https://www.genecards.org/cgi-bin/carddisp.pl?gene=ALB
WFS1	Wolframin ER Transmembrane Glycoprotein	Protein Coding	53	GC04P006260	11.3258	https://www.genecards.org/cgi-bin/carddisp.pl?gene=WFS1
DISC1	DISC1 Scaffold Protein	Protein Coding	51	GC01P231626	11.1737	https://www.genecards.org/cgi-bin/carddisp.pl?gene=DISC1
TPO	Thyroid Peroxidase	Protein Coding	56	GC02P001374	11.1452	https://www.genecards.org/cgi-bin/carddisp.pl?gene=TPO
SNCA	Synuclein Alpha	Protein Coding	59	GC04M089724	11.0092	https://www.genecards.org/cgi-bin/carddisp.pl?gene=SNCA
POLG	DNA Polymerase Gamma, Catalytic Subunit	Protein Coding	53	GC15M122742	11.0075	https://www.genecards.org/cgi-bin/carddisp.pl?gene=POLG
OXTR	Oxytocin Receptor	Protein Coding	53	GC03M008767	10.8943	https://www.genecards.org/cgi-bin/carddisp.pl?gene=OXTR
PER3	Period Circadian Regulator 3	Protein Coding	48	GC01P007785	10.8456	https://www.genecards.org/cgi-bin/carddisp.pl?gene=PER3
GRIN2A	Glutamate Ionotropic Receptor NMDA Type Subunit 2A	Protein Coding	59	GC16M009753	10.8064	https://www.genecards.org/cgi-bin/carddisp.pl?gene=GRIN2A
NR4A2	Nuclear Receptor Subfamily 4 Group A Member 2	Protein Coding	53	GC02M156324	10.4663	https://www.genecards.org/cgi-bin/carddisp.pl?gene=NR4A2
MECP2	Methyl-CpG Binding Protein 2	Protein Coding	53	GC0XM154021	10.4491	https://www.genecards.org/cgi-bin/carddisp.pl?gene=MECP2
HTR3A	5-Hydroxytryptamine Receptor 3A	Protein Coding	53	GC11P113975	10.3267	https://www.genecards.org/cgi-bin/carddisp.pl?gene=HTR3A
GBA1	Glucosylceramidase Beta 1	Protein Coding	55	GC01M155375	10.2299	https://www.genecards.org/cgi-bin/carddisp.pl?gene=GBA1
GAD2	Glutamate Decarboxylase 2	Protein Coding	51	GC10P026216	10.1592	https://www.genecards.org/cgi-bin/carddisp.pl?gene=GAD2
NR3C2	Nuclear Receptor Subfamily 3 Group C Member 2	Protein Coding	52	GC04M148078	10.1441	https://www.genecards.org/cgi-bin/carddisp.pl?gene=NR3C2
CLOCK	Clock Circadian Regulator	Protein Coding	51	GC04M055427	10.1413	https://www.genecards.org/cgi-bin/carddisp.pl?gene=CLOCK
CYP2C19	Cytochrome P450 Family 2 Subfamily C Member 19	Protein Coding	52	GC10P094762	10.0615	https://www.genecards.org/cgi-bin/carddisp.pl?gene=CYP2C19
PER2	Period Circadian Regulator 2	Protein Coding	50	GC02M238244	10.0347	https://www.genecards.org/cgi-bin/carddisp.pl?gene=PER2
FMR1	Fragile X Messenger Ribonucleoprotein 1	Protein Coding	51	GC0XP147956	10.0278	https://www.genecards.org/cgi-bin/carddisp.pl?gene=FMR1

## Sheet: anxiety
Gene Symbol	Description	Category	Gifts	GC Id	Relevance score	GeneCards Link
SLC6A4	Solute Carrier Family 6 Member 4	Protein Coding	55	GC17M030194	49.0977	https://www.genecards.org/cgi-bin/carddisp.pl?gene=SLC6A4
USH2A	Usherin	Protein Coding	46	GC01M215622	27.2316	https://www.genecards.org/cgi-bin/carddisp.pl?gene=USH2A
GPHN	Gephyrin	Protein Coding	55	GC14P066507	25.2739	https://www.genecards.org/cgi-bin/carddisp.pl?gene=GPHN
COMT	Catechol-O-Methyltransferase	Protein Coding	59	GC22P019941	25.1879	https://www.genecards.org/cgi-bin/carddisp.pl?gene=COMT
PALS1	Protein Associated With LIN7 1, MAGUK P55 Family Member	Protein Coding	45	GC14P067240	24.541	https://www.genecards.org/cgi-bin/carddisp.pl?gene=PALS1
HTR2A	5-Hydroxytryptamine Receptor 2A	Protein Coding	55	GC13M046831	23.7557	https://www.genecards.org/cgi-bin/carddisp.pl?gene=HTR2A
BDNF	Brain Derived Neurotrophic Factor	Protein Coding	56	GC11M027654	22.7815	https://www.genecards.org/cgi-bin/carddisp.pl?gene=BDNF
CRH	Corticotropin Releasing Hormone	Protein Coding	50	GC08M066176	19.8205	https://www.genecards.org/cgi-bin/carddisp.pl?gene=CRH
HTR1A	5-Hydroxytryptamine Receptor 1A	Protein Coding	53	GC05M063960	19.6476	https://www.genecards.org/cgi-bin/carddisp.pl?gene=HTR1A
DRD2	Dopamine Receptor D2	Protein Coding	56	GC11M113409	19.6301	https://www.genecards.org/cgi-bin/carddisp.pl?gene=DRD2
FMR1	Fragile X Messenger Ribonucleoprotein 1	Protein Coding	51	GC0XP147956	18.278	https://www.genecards.org/cgi-bin/carddisp.pl?gene=FMR1
NR3C1	Nuclear Receptor Subfamily 3 Group C Member 1	Protein Coding	56	GC05M143277	15.9988	https://www.genecards.org/cgi-bin/carddisp.pl?gene=NR3C1
TSPO	Translocator Protein	Protein Coding	51	GC22P043151	15.0867	https://www.genecards.org/cgi-bin/carddisp.pl?gene=TSPO
MECP2	Methyl-CpG Binding Protein 2	Protein Coding	53	GC0XM154021	14.7913	https://www.genecards.org/cgi-bin/carddisp.pl?gene=MECP2
MAOA	Monoamine Oxidase A	Protein Coding	55	GC0XP043654	14.3812	https://www.genecards.org/cgi-bin/carddisp.pl?gene=MAOA
SNCA	Synuclein Alpha	Protein Coding	59	GC04M089724	14.3449	https://www.genecards.org/cgi-bin/carddisp.pl?gene=SNCA
GABRG2	Gamma-Aminobutyric Acid Type A Receptor Subunit Gamma2	Protein Coding	55	GC05P162000	13.4117	https://www.genecards.org/cgi-bin/carddisp.pl?gene=GABRG2
GABRA1	Gamma-Aminobutyric Acid Type A Receptor Subunit Alpha1	Protein Coding	54	GC05P161847	13.3202	https://www.genecards.org/cgi-bin/carddisp.pl?gene=GABRA1
HTR2C	5-Hydroxytryptamine Receptor 2C	Protein Coding	52	GC0XP114584	13.1792	https://www.genecards.org/cgi-bin/carddisp.pl?gene=HTR2C
CRHR1	Corticotropin Releasing Hormone Receptor 1	Protein Coding	51	GC17P045784	13.1529	https://www.genecards.org/cgi-bin/carddisp.pl?gene=CRHR1
POMC	Proopiomelanocortin	Protein Coding	55	GC02M025160	12.9113	https://www.genecards.org/cgi-bin/carddisp.pl?gene=POMC
TPH2	Tryptophan Hydroxylase 2	Protein Coding	56	GC12P071938	12.8278	https://www.genecards.org/cgi-bin/carddisp.pl?gene=TPH2
DRD4	Dopamine Receptor D4	Protein Coding	52	GC11P002096	12.6037	https://www.genecards.org/cgi-bin/carddisp.pl?gene=DRD4
PRL	Prolactin	Protein Coding	50	GC06M022287	12.1894	https://www.genecards.org/cgi-bin/carddisp.pl?gene=PRL
TPH1	Tryptophan Hydroxylase 1	Protein Coding	52	GC11M018040	12.1836	https://www.genecards.org/cgi-bin/carddisp.pl?gene=TPH1
OXT	Oxytocin/Neurophysin I Prepropeptide	Protein Coding	44	GC20P004488	11.9158	https://www.genecards.org/cgi-bin/carddisp.pl?gene=OXT
HTR3A	5-Hydroxytryptamine Receptor 3A	Protein Coding	53	GC11P113975	11.8808	https://www.genecards.org/cgi-bin/carddisp.pl?gene=HTR3A
CCKBR	Cholecystokinin B Receptor	Protein Coding	51	GC11P006259	11.7887	https://www.genecards.org/cgi-bin/carddisp.pl?gene=CCKBR
TNF	Tumor Necrosis Factor	Protein Coding	59	GC06P092154	11.7777	https://www.genecards.org/cgi-bin/carddisp.pl?gene=TNF
ESR1	Estrogen Receptor 1	Protein Coding	61	GC06P151656	11.6906	https://www.genecards.org/cgi-bin/carddisp.pl?gene=ESR1
IL6	Interleukin 6	Protein Coding	58	GC07P022725	11.6851	https://www.genecards.org/cgi-bin/carddisp.pl?gene=IL6
FKBP5	FKBP Prolyl Isomerase 5	Protein Coding	56	GC06M071862	11.6384	https://www.genecards.org/cgi-bin/carddisp.pl?gene=FKBP5
NPY	Neuropeptide Y	Protein Coding	51	GC07P024290	11.5731	https://www.genecards.org/cgi-bin/carddisp.pl?gene=NPY
SLC6A2	Solute Carrier Family 6 Member 2	Protein Coding	54	GC16P055656	11.4725	https://www.genecards.org/cgi-bin/carddisp.pl?gene=SLC6A2
GRIN2A	Glutamate Ionotropic Receptor NMDA Type Subunit 2A	Protein Coding	59	GC16M009753	11.1399	https://www.genecards.org/cgi-bin/carddisp.pl?gene=GRIN2A
OXTR	Oxytocin Receptor	Protein Coding	53	GC03M008767	11.1332	https://www.genecards.org/cgi-bin/carddisp.pl?gene=OXTR
SLC6A3	Solute Carrier Family 6 Member 3	Protein Coding	57	GC05M001392	11.1177	https://www.genecards.org/cgi-bin/carddisp.pl?gene=SLC6A3
CYP2D6	Cytochrome P450 Family 2 Subfamily D Member 6	Protein Coding	53	GC22M042126	11.109	https://www.genecards.org/cgi-bin/carddisp.pl?gene=CYP2D6
CCK	Cholecystokinin	Protein Coding	48	GC03M042274	11.1041	https://www.genecards.org/cgi-bin/carddisp.pl?gene=CCK
GABRB3	Gamma-Aminobutyric Acid Type A Receptor Subunit Beta3	Protein Coding	56	GC15M026543	11.0733	https://www.genecards.org/cgi-bin/carddisp.pl?gene=GABRB3
CNR1	Cannabinoid Receptor 1	Protein Coding	53	GC06M088139	10.865	https://www.genecards.org/cgi-bin/carddisp.pl?gene=CNR1
PTK7	Protein Tyrosine Kinase 7 (Inactive)	Protein Coding	52	GC06P043076	10.4285	https://www.genecards.org/cgi-bin/carddisp.pl?gene=PTK7
CYP3A4	Cytochrome P450 Family 3 Subfamily A Member 4	Protein Coding	56	GC07M099759	10.3511	https://www.genecards.org/cgi-bin/carddisp.pl?gene=CYP3A4

## Sheet: obsessive compulsive disorder
Gene Symbol	Description	Category	Gifts	GC Id	Relevance score	GeneCards Link
SLC6A4	Solute Carrier Family 6 Member 4	Protein Coding	55	GC17M030194	147.862	https://www.genecards.org/cgi-bin/carddisp.pl?gene=SLC6A4
HTR2A	5-Hydroxytryptamine Receptor 2A	Protein Coding	55	GC13M046831	118.496	https://www.genecards.org/cgi-bin/carddisp.pl?gene=HTR2A
COMT	Catechol-O-Methyltransferase	Protein Coding	59	GC22P019941	69.4715	https://www.genecards.org/cgi-bin/carddisp.pl?gene=COMT
BDNF	Brain Derived Neurotrophic Factor	Protein Coding	56	GC11M027654	61.5641	https://www.genecards.org/cgi-bin/carddisp.pl?gene=BDNF
DRD2	Dopamine Receptor D2	Protein Coding	56	GC11M113409	60.8855	https://www.genecards.org/cgi-bin/carddisp.pl?gene=DRD2
SLITRK1	SLIT And NTRK Like Family Member 1	Protein Coding	48	GC13M083877	56.5086	https://www.genecards.org/cgi-bin/carddisp.pl?gene=SLITRK1
GRIN2B	Glutamate Ionotropic Receptor NMDA Type Subunit 2B	Protein Coding	59	GC12M013437	54.2747	https://www.genecards.org/cgi-bin/carddisp.pl?gene=GRIN2B
SLC6A3	Solute Carrier Family 6 Member 3	Protein Coding	57	GC05M001392	53.8112	https://www.genecards.org/cgi-bin/carddisp.pl?gene=SLC6A3
DRD4	Dopamine Receptor D4	Protein Coding	52	GC11P002096	53.0924	https://www.genecards.org/cgi-bin/carddisp.pl?gene=DRD4
GRIN2A	Glutamate Ionotropic Receptor NMDA Type Subunit 2A	Protein Coding	59	GC16M009753	52.5964	https://www.genecards.org/cgi-bin/carddisp.pl?gene=GRIN2A
RYR1	Ryanodine Receptor 1	Protein Coding	53	GC19P072806	52.513	https://www.genecards.org/cgi-bin/carddisp.pl?gene=RYR1
MAOA	Monoamine Oxidase A	Protein Coding	55	GC0XP043654	52.2525	https://www.genecards.org/cgi-bin/carddisp.pl?gene=MAOA
MECP2	Methyl-CpG Binding Protein 2	Protein Coding	53	GC0XM154021	50.1429	https://www.genecards.org/cgi-bin/carddisp.pl?gene=MECP2
SLC1A1	Solute Carrier Family 1 Member 1	Protein Coding	56	GC09P004490	44.4593	https://www.genecards.org/cgi-bin/carddisp.pl?gene=SLC1A1
TOR1A	Torsin Family 1 Member A	Protein Coding	52	GC09M129812	42.0968	https://www.genecards.org/cgi-bin/carddisp.pl?gene=TOR1A
SGCE	Sarcoglycan Epsilon	Protein Coding	50	GC07M094524	41.8789	https://www.genecards.org/cgi-bin/carddisp.pl?gene=SGCE
MAPT	Microtubule Associated Protein Tau	Protein Coding	57	GC17P045894	41.3302	https://www.genecards.org/cgi-bin/carddisp.pl?gene=MAPT
SCN2A	Sodium Voltage-Gated Channel Alpha Subunit 2	Protein Coding	56	GC02P165194	40.7474	https://www.genecards.org/cgi-bin/carddisp.pl?gene=SCN2A
GRIA2	Glutamate Ionotropic Receptor AMPA Type Subunit 2	Protein Coding	58	GC04P157204	40.4442	https://www.genecards.org/cgi-bin/carddisp.pl?gene=GRIA2
ALG6	ALG6 Alpha-1,3-Glucosyltransferase	Protein Coding	47	GC01P063367	40.3944	https://www.genecards.org/cgi-bin/carddisp.pl?gene=ALG6
TPH2	Tryptophan Hydroxylase 2	Protein Coding	56	GC12P071938	40.3021	https://www.genecards.org/cgi-bin/carddisp.pl?gene=TPH2
SYNGAP1	Synaptic Ras GTPase Activating Protein 1	Protein Coding	53	GC06P092230	39.7703	https://www.genecards.org/cgi-bin/carddisp.pl?gene=SYNGAP1
CNTNAP2	Contactin Associated Protein 2	Protein Coding	51	GC07P146116	39.7225	https://www.genecards.org/cgi-bin/carddisp.pl?gene=CNTNAP2
ADNP	Activity Dependent Neuroprotector Homeobox	Protein Coding	50	GC20M050888	39.3665	https://www.genecards.org/cgi-bin/carddisp.pl?gene=ADNP
DRD3	Dopamine Receptor D3	Protein Coding	51	GC03M114128	38.8328	https://www.genecards.org/cgi-bin/carddisp.pl?gene=DRD3
AUTS2	Activator Of Transcription And Developmental Regulator AUTS2	Protein Coding	47	GC07P069598	38.4287	https://www.genecards.org/cgi-bin/carddisp.pl?gene=AUTS2
PRL	Prolactin	Protein Coding	50	GC06M022287	37.6679	https://www.genecards.org/cgi-bin/carddisp.pl?gene=PRL
TNF	Tumor Necrosis Factor	Protein Coding	59	GC06P092154	37.5203	https://www.genecards.org/cgi-bin/carddisp.pl?gene=TNF
SCN1A	Sodium Voltage-Gated Channel Alpha Subunit 1	Protein Coding	55	GC02M165989	37.2024	https://www.genecards.org/cgi-bin/carddisp.pl?gene=SCN1A
FMR1	Fragile X Messenger Ribonucleoprotein 1	Protein Coding	51	GC0XP147956	36.6223	https://www.genecards.org/cgi-bin/carddisp.pl?gene=FMR1
GRIK2	Glutamate Ionotropic Receptor Kainate Type Subunit 2	Protein Coding	56	GC06P100962	36.598	https://www.genecards.org/cgi-bin/carddisp.pl?gene=GRIK2
IL6	Interleukin 6	Protein Coding	58	GC07P022725	36.3255	https://www.genecards.org/cgi-bin/carddisp.pl?gene=IL6
EHMT1	Euchromatic Histone Lysine Methyltransferase 1	Protein Coding	53	GC09P137618	36.0579	https://www.genecards.org/cgi-bin/carddisp.pl?gene=EHMT1
APOE	Apolipoprotein E	Protein Coding	57	GC19P073055	35.9424	https://www.genecards.org/cgi-bin/carddisp.pl?gene=APOE
CHD8	Chromodomain Helicase DNA Binding Protein 8	Protein Coding	48	GC14M021385	35.6531	https://www.genecards.org/cgi-bin/carddisp.pl?gene=CHD8
HTR1A	5-Hydroxytryptamine Receptor 1A	Protein Coding	53	GC05M063960	35.5528	https://www.genecards.org/cgi-bin/carddisp.pl?gene=HTR1A
GRIN1	Glutamate Ionotropic Receptor NMDA Type Subunit 1	Protein Coding	57	GC09P137184	35.0042	https://www.genecards.org/cgi-bin/carddisp.pl?gene=GRIN1
HTR1B	5-Hydroxytryptamine Receptor 1B	Protein Coding	50	GC06M077488	34.7812	https://www.genecards.org/cgi-bin/carddisp.pl?gene=HTR1B
CRH	Corticotropin Releasing Hormone	Protein Coding	50	GC08M066176	34.054	https://www.genecards.org/cgi-bin/carddisp.pl?gene=CRH
TSC2	TSC Complex Subunit 2	Protein Coding	56	GC16P013513	33.7555	https://www.genecards.org/cgi-bin/carddisp.pl?gene=TSC2
MBD5	Methyl-CpG Binding Domain Protein 5	Protein Coding	43	GC02P148021	33.7489	https://www.genecards.org/cgi-bin/carddisp.pl?gene=MBD5
ARID1B	AT-Rich Interaction Domain 1B	Protein Coding	52	GC06P156777	33.5721	https://www.genecards.org/cgi-bin/carddisp.pl?gene=ARID1B
C9orf72	C9orf72-SMCR8 Complex Subunit	Protein Coding	48	GC09M028534	33.3391	https://www.genecards.org/cgi-bin/carddisp.pl?gene=C9orf72
SCN9A	Sodium Voltage-Gated Channel Alpha Subunit 9	Protein Coding	55	GC02M166195	33.0853	https://www.genecards.org/cgi-bin/carddisp.pl?gene=SCN9A
POMC	Proopiomelanocortin	Protein Coding	55	GC02M025160	32.6608	https://www.genecards.org/cgi-bin/carddisp.pl?gene=POMC
FKBP5	FKBP Prolyl Isomerase 5	Protein Coding	56	GC06M071862	32.2287	https://www.genecards.org/cgi-bin/carddisp.pl?gene=FKBP5
SETD5	SET Domain Containing 5	Protein Coding	44	GC03P009402	32.21	https://www.genecards.org/cgi-bin/carddisp.pl?gene=SETD5
CHD7	Chromodomain Helicase DNA Binding Protein 7	Protein Coding	52	GC08P060678	32.1892	https://www.genecards.org/cgi-bin/carddisp.pl?gene=CHD7
OXT	Oxytocin/Neurophysin I Prepropeptide	Protein Coding	44	GC20P004488	31.9616	https://www.genecards.org/cgi-bin/carddisp.pl?gene=OXT
NTRK2	Neurotrophic Receptor Tyrosine Kinase 2	Protein Coding	60	GC09P084668	31.933	https://www.genecards.org/cgi-bin/carddisp.pl?gene=NTRK2
POLG	DNA Polymerase Gamma, Catalytic Subunit	Protein Coding	53	GC15M122742	31.888	https://www.genecards.org/cgi-bin/carddisp.pl?gene=POLG
ALG13	ALG13 UDP-N-Acetylglucosaminyltransferase Subunit	Protein Coding	45	GC0XP111665	31.416	https://www.genecards.org/cgi-bin/carddisp.pl?gene=ALG13
SHANK3	SH3 And Multiple Ankyrin Repeat Domains 3	Protein Coding	45	GC22P050674	31.2742	https://www.genecards.org/cgi-bin/carddisp.pl?gene=SHANK3
PANK2	Pantothenate Kinase 2	Protein Coding	51	GC20P004520	30.885	https://www.genecards.org/cgi-bin/carddisp.pl?gene=PANK2
HTR2C	5-Hydroxytryptamine Receptor 2C	Protein Coding	52	GC0XP114584	30.8772	https://www.genecards.org/cgi-bin/carddisp.pl?gene=HTR2C
TH	Tyrosine Hydroxylase	Protein Coding	57	GC11M002163	30.8043	https://www.genecards.org/cgi-bin/carddisp.pl?gene=TH
CREBBP	CREB Binding Protein	Protein Coding	60	GC16M008258	30.548	https://www.genecards.org/cgi-bin/carddisp.pl?gene=CREBBP
CACNA1C	Calcium Voltage-Gated Channel Subunit Alpha1 C	Protein Coding	56	GC12P001970	30.5052	https://www.genecards.org/cgi-bin/carddisp.pl?gene=CACNA1C
GRIA1	Glutamate Ionotropic Receptor AMPA Type Subunit 1	Protein Coding	56	GC05P153467	30.2135	https://www.genecards.org/cgi-bin/carddisp.pl?gene=GRIA1
TPH1	Tryptophan Hydroxylase 1	Protein Coding	52	GC11M018040	30.2119	https://www.genecards.org/cgi-bin/carddisp.pl?gene=TPH1
MED12	Mediator Complex Subunit 12	Protein Coding	50	GC0XP071118	30.1605	https://www.genecards.org/cgi-bin/carddisp.pl?gene=MED12
FOXP1	Forkhead Box P1	Protein Coding	51	GC03M070954	30.0565	https://www.genecards.org/cgi-bin/carddisp.pl?gene=FOXP1
OXTR	Oxytocin Receptor	Protein Coding	53	GC03M008767	29.8556	https://www.genecards.org/cgi-bin/carddisp.pl?gene=OXTR
TRIO	Trio Rho Guanine Nucleotide Exchange Factor	Protein Coding	50	GC05P014143	29.8271	https://www.genecards.org/cgi-bin/carddisp.pl?gene=TRIO
CACNA1A	Calcium Voltage-Gated Channel Subunit Alpha1 A	Protein Coding	55	GC19M013206	29.6508	https://www.genecards.org/cgi-bin/carddisp.pl?gene=CACNA1A
RUNX1	RUNX Family Transcription Factor 1	Protein Coding	56	GC21M034787	29.2931	https://www.genecards.org/cgi-bin/carddisp.pl?gene=RUNX1
ADCY5	Adenylate Cyclase 5	Protein Coding	55	GC03M123282	29.0701	https://www.genecards.org/cgi-bin/carddisp.pl?gene=ADCY5
SNRPN	Small Nuclear Ribonucleoprotein Polypeptide N	Protein Coding	50	GC15P024823	29.0376	https://www.genecards.org/cgi-bin/carddisp.pl?gene=SNRPN
MAGEL2	MAGE Family Member L2	Protein Coding	43	GC15M023643	29.0291	https://www.genecards.org/cgi-bin/carddisp.pl?gene=MAGEL2
SLC45A1	Solute Carrier Family 45 Member 1	Protein Coding	38	GC01P008317	28.943	https://www.genecards.org/cgi-bin/carddisp.pl?gene=SLC45A1
NRXN1	Neurexin 1	Protein Coding	55	GC02M049918	28.8595	https://www.genecards.org/cgi-bin/carddisp.pl?gene=NRXN1
CDKL5	Cyclin Dependent Kinase Like 5	Protein Coding	50	GC0XP018425	28.8385	https://www.genecards.org/cgi-bin/carddisp.pl?gene=CDKL5
GCH1	GTP Cyclohydrolase 1	Protein Coding	53	GC14M054842	28.7163	https://www.genecards.org/cgi-bin/carddisp.pl?gene=GCH1
SCN8A	Sodium Voltage-Gated Channel Alpha Subunit 8	Protein Coding	56	GC12P051590	28.6063	https://www.genecards.org/cgi-bin/carddisp.pl?gene=SCN8A
IL1B	Interleukin 1 Beta	Protein Coding	54	GC02M112829	28.0555	https://www.genecards.org/cgi-bin/carddisp.pl?gene=IL1B
PCDH19	Protocadherin 19	Protein Coding	50	GC0XM100291	27.9906	https://www.genecards.org/cgi-bin/carddisp.pl?gene=PCDH19
HTR3A	5-Hydroxytryptamine Receptor 3A	Protein Coding	53	GC11P113975	27.9748	https://www.genecards.org/cgi-bin/carddisp.pl?gene=HTR3A
MAP1B	Microtubule Associated Protein 1B	Protein Coding	51	GC05P072107	27.9269	https://www.genecards.org/cgi-bin/carddisp.pl?gene=MAP1B
LEP	Leptin	Protein Coding	53	GC07P128241	27.9001	https://www.genecards.org/cgi-bin/carddisp.pl?gene=LEP
SLC35C1	Solute Carrier Family 35 Member C1	Protein Coding	46	GC11P046606	27.7505	https://www.genecards.org/cgi-bin/carddisp.pl?gene=SLC35C1
COG7	Component Of Oligomeric Golgi Complex 7	Protein Coding	46	GC16M023388	27.744	https://www.genecards.org/cgi-bin/carddisp.pl?gene=COG7
UBE3A	Ubiquitin Protein Ligase E3A	Protein Coding	53	GC15M025333	27.5672	https://www.genecards.org/cgi-bin/carddisp.pl?gene=UBE3A
CHRNA7	Cholinergic Receptor Nicotinic Alpha 7 Subunit	Protein Coding	52	GC15P031923	27.5491	https://www.genecards.org/cgi-bin/carddisp.pl?gene=CHRNA7
CYP2D6	Cytochrome P450 Family 2 Subfamily D Member 6	Protein Coding	53	GC22M042126	27.3279	https://www.genecards.org/cgi-bin/carddisp.pl?gene=CYP2D6
XK	X-Linked Kx Blood Group Antigen, Kell And VPS13A Binding Protein	Protein Coding	47	GC0XP037685	27.1202	https://www.genecards.org/cgi-bin/carddisp.pl?gene=XK
IQSEC2	IQ Motif And Sec7 Domain ArfGEF 2	Protein Coding	46	GC0XM053225	26.9915	https://www.genecards.org/cgi-bin/carddisp.pl?gene=IQSEC2
GABRG2	Gamma-Aminobutyric Acid Type A Receptor Subunit Gamma2	Protein Coding	55	GC05P162000	26.9635	https://www.genecards.org/cgi-bin/carddisp.pl?gene=GABRG2
DRD1	Dopamine Receptor D1	Protein Coding	51	GC05M175440	26.6437	https://www.genecards.org/cgi-bin/carddisp.pl?gene=DRD1
NPY	Neuropeptide Y	Protein Coding	51	GC07P024290	26.4313	https://www.genecards.org/cgi-bin/carddisp.pl?gene=NPY
ANKRD11	Ankyrin Repeat Domain Containing 11	Protein Coding	44	GC16M089267	26.1371	https://www.genecards.org/cgi-bin/carddisp.pl?gene=ANKRD11
TCF20	Transcription Factor 20	Protein Coding	45	GC22M042160	26.1323	https://www.genecards.org/cgi-bin/carddisp.pl?gene=TCF20
DYNC1H1	Dynein Cytoplasmic 1 Heavy Chain 1	Protein Coding	51	GC14P110618	25.9472	https://www.genecards.org/cgi-bin/carddisp.pl?gene=DYNC1H1
GHRL	Ghrelin And Obestatin Prepropeptide	Protein Coding	49	GC03M010285	25.8978	https://www.genecards.org/cgi-bin/carddisp.pl?gene=GHRL
MEF2C	Myocyte Enhancer Factor 2C	Protein Coding	55	GC05M088718	25.8399	https://www.genecards.org/cgi-bin/carddisp.pl?gene=MEF2C
USP7	Ubiquitin Specific Peptidase 7	Protein Coding	56	GC16M008892	25.7334	https://www.genecards.org/cgi-bin/carddisp.pl?gene=USP7
COL1A1	Collagen Type I Alpha 1 Chain	Protein Coding	56	GC17M052191	25.6747	https://www.genecards.org/cgi-bin/carddisp.pl?gene=COL1A1
HTT	Huntingtin	Protein Coding	51	GC04P003041	25.6427	https://www.genecards.org/cgi-bin/carddisp.pl?gene=HTT
HDC	Histidine Decarboxylase	Protein Coding	51	GC15M050241	25.5493	https://www.genecards.org/cgi-bin/carddisp.pl?gene=HDC
POGZ	Pogo Transposable Element Derived With ZNF Domain	Protein Coding	48	GC01M151402	25.529	https://www.genecards.org/cgi-bin/carddisp.pl?gene=POGZ
VPS13B	Vacuolar Protein Sorting 13 Homolog B	Protein Coding	48	GC08P099011	25.5233	https://www.genecards.org/cgi-bin/carddisp.pl?gene=VPS13B
ASH1L	ASH1 Like Histone Lysine Methyltransferase	Protein Coding	45	GC01M155335	25.3661	https://www.genecards.org/cgi-bin/carddisp.pl?gene=ASH1L
ALG12	ALG12 Alpha-1,6-Mannosyltransferase	Protein Coding	45	GC22M049859	25.2723	https://www.genecards.org/cgi-bin/carddisp.pl?gene=ALG12
NIPBL	NIPBL Cohesin Loading Factor	Protein Coding	50	GC05P036876	25.2487	https://www.genecards.org/cgi-bin/carddisp.pl?gene=NIPBL
FOXP2	Forkhead Box P2	Protein Coding	50	GC07P114086	25.2185	https://www.genecards.org/cgi-bin/carddisp.pl?gene=FOXP2
SHANK2	SH3 And Multiple Ankyrin Repeat Domains 2	Protein Coding	48	GC11M070467	25.1352	https://www.genecards.org/cgi-bin/carddisp.pl?gene=SHANK2
DLG4	Discs Large MAGUK Scaffold Protein 4	Protein Coding	55	GC17M007226	25.1181	https://www.genecards.org/cgi-bin/carddisp.pl?gene=DLG4
PDYN	Prodynorphin	Protein Coding	51	GC20M001978	25.002	https://www.genecards.org/cgi-bin/carddisp.pl?gene=PDYN
SPTBN1	Spectrin Beta, Non-Erythrocytic 1	Protein Coding	52	GC02P054456	25.0008	https://www.genecards.org/cgi-bin/carddisp.pl?gene=SPTBN1
MAOB	Monoamine Oxidase B	Protein Coding	51	GC0XM043766	24.9391	https://www.genecards.org/cgi-bin/carddisp.pl?gene=MAOB
PSEN1	Presenilin 1	Protein Coding	60	GC14P073136	24.7058	https://www.genecards.org/cgi-bin/carddisp.pl?gene=PSEN1
NSD1	Nuclear Receptor Binding SET Domain Protein 1	Protein Coding	51	GC05P177646	24.5894	https://www.genecards.org/cgi-bin/carddisp.pl?gene=NSD1
DLGAP3	DLG Associated Protein 3	Protein Coding	44	GC01M034865	24.5117	https://www.genecards.org/cgi-bin/carddisp.pl?gene=DLGAP3
HTR1D	5-Hydroxytryptamine Receptor 1D	Protein Coding	53	GC01M023191	24.5002	https://www.genecards.org/cgi-bin/carddisp.pl?gene=HTR1D
ARX	Aristaless Related Homeobox	Protein Coding	50	GC0XM025003	24.4993	https://www.genecards.org/cgi-bin/carddisp.pl?gene=ARX
DRD5	Dopamine Receptor D5	Protein Coding	53	GC04P009783	24.3311	https://www.genecards.org/cgi-bin/carddisp.pl?gene=DRD5
NIPA1	NIPA Magnesium Transporter 1	Protein Coding	46	GC15P022773	24.2713	https://www.genecards.org/cgi-bin/carddisp.pl?gene=NIPA1
CCK	Cholecystokinin	Protein Coding	48	GC03M042274	24.2474	https://www.genecards.org/cgi-bin/carddisp.pl?gene=CCK
NIPA2	NIPA Magnesium Transporter 2	Protein Coding	44	GC15P045802	24.2413	https://www.genecards.org/cgi-bin/carddisp.pl?gene=NIPA2
ANK3	Ankyrin 3	Protein Coding	50	GC10M060026	24.2005	https://www.genecards.org/cgi-bin/carddisp.pl?gene=ANK3
FOXG1	Forkhead Box G1	Protein Coding	50	GC14P028766	24.185	https://www.genecards.org/cgi-bin/carddisp.pl?gene=FOXG1
SMC1A	Structural Maintenance Of Chromosomes 1A	Protein Coding	54	GC0XM053374	24.1496	https://www.genecards.org/cgi-bin/carddisp.pl?gene=SMC1A
ALG8	ALG8 Alpha-1,3-Glucosyltransferase	Protein Coding	50	GC11M100118	24.1428	https://www.genecards.org/cgi-bin/carddisp.pl?gene=ALG8
HNRNPH2	Heterogeneous Nuclear Ribonucleoprotein H2	Protein Coding	45	GC0XP101408	24.0388	https://www.genecards.org/cgi-bin/carddisp.pl?gene=HNRNPH2
IGF1	Insulin Like Growth Factor 1	Protein Coding	55	GC12M102395	23.8815	https://www.genecards.org/cgi-bin/carddisp.pl?gene=IGF1
GRM5	Glutamate Metabotropic Receptor 5	Protein Coding	53	GC11M088504	23.8584	https://www.genecards.org/cgi-bin/carddisp.pl?gene=GRM5
HERC2	HECT And RLD Domain Containing E3 Ubiquitin Protein Ligase 2	Protein Coding	51	GC15M028111	23.7289	https://www.genecards.org/cgi-bin/carddisp.pl?gene=HERC2
SRCAP	Snf2 Related CREBBP Activator Protein	Protein Coding	48	GC16P042814	23.6633	https://www.genecards.org/cgi-bin/carddisp.pl?gene=SRCAP
HCN1	Hyperpolarization Activated Cyclic Nucleotide Gated Potassium Channel 1	Protein Coding	54	GC05M045260	23.6417	https://www.genecards.org/cgi-bin/carddisp.pl?gene=HCN1
FLNA	Filamin A	Protein Coding	55	GC0XM154348	23.6324	https://www.genecards.org/cgi-bin/carddisp.pl?gene=FLNA
SST	Somatostatin	Protein Coding	47	GC03M187668	23.5661	https://www.genecards.org/cgi-bin/carddisp.pl?gene=SST
NDN	Necdin, MAGE Family Member	Protein Coding	48	GC15M024541	23.4985	https://www.genecards.org/cgi-bin/carddisp.pl?gene=NDN
OCA2	OCA2 Melanosomal Transmembrane Protein	Protein Coding	50	GC15M027754	23.4811	https://www.genecards.org/cgi-bin/carddisp.pl?gene=OCA2
MOG	Myelin Oligodendrocyte Glycoprotein	Protein Coding	53	GC06P092094	23.452	https://www.genecards.org/cgi-bin/carddisp.pl?gene=MOG
PTCHD1	Patched Domain Containing 1	Protein Coding	43	GC0XP023334	23.3828	https://www.genecards.org/cgi-bin/carddisp.pl?gene=PTCHD1
GRN	Granulin Precursor	Protein Coding	55	GC17P044345	22.9828	https://www.genecards.org/cgi-bin/carddisp.pl?gene=GRN
MAPK1	Mitogen-Activated Protein Kinase 1	Protein Coding	59	GC22M021759	22.9067	https://www.genecards.org/cgi-bin/carddisp.pl?gene=MAPK1
DYRK1A	Dual Specificity Tyrosine Phosphorylation Regulated Kinase 1A	Protein Coding	57	GC21P037365	22.8813	https://www.genecards.org/cgi-bin/carddisp.pl?gene=DYRK1A
ELN	Elastin	Protein Coding	50	GC07P074027	22.8284	https://www.genecards.org/cgi-bin/carddisp.pl?gene=ELN
NR5A1	Nuclear Receptor Subfamily 5 Group A Member 1	Protein Coding	56	GC09M124481	22.7652	https://www.genecards.org/cgi-bin/carddisp.pl?gene=NR5A1
RAI1	Retinoic Acid Induced 1	Protein Coding	46	GC17P018135	22.7318	https://www.genecards.org/cgi-bin/carddisp.pl?gene=RAI1
TBX1	T-Box Transcription Factor 1	Protein Coding	48	GC22P044357	22.7113	https://www.genecards.org/cgi-bin/carddisp.pl?gene=TBX1
GAD2	Glutamate Decarboxylase 2	Protein Coding	51	GC10P026216	22.6742	https://www.genecards.org/cgi-bin/carddisp.pl?gene=GAD2
CLCN4	Chloride Voltage-Gated Channel 4	Protein Coding	48	GC0XP010156	22.5559	https://www.genecards.org/cgi-bin/carddisp.pl?gene=CLCN4
STX1A	Syntaxin 1A	Protein Coding	55	GC07M073700	22.4404	https://www.genecards.org/cgi-bin/carddisp.pl?gene=STX1A
ACTL6B	Actin Like 6B	Protein Coding	48	GC07M100643	22.2948	https://www.genecards.org/cgi-bin/carddisp.pl?gene=ACTL6B
TRRAP	Transformation/Transcription Domain Associated Protein	Protein Coding	51	GC07P098877	22.0451	https://www.genecards.org/cgi-bin/carddisp.pl?gene=TRRAP
GABBR1	Gamma-Aminobutyric Acid Type B Receptor Subunit 1	Protein Coding	53	GC06M029555	22.0408	https://www.genecards.org/cgi-bin/carddisp.pl?gene=GABBR1
VPS13A	Vacuolar Protein Sorting 13 Homolog A	Protein Coding	48	GC09P077177	22.0244	https://www.genecards.org/cgi-bin/carddisp.pl?gene=VPS13A
MAPK8IP3	Mitogen-Activated Protein Kinase 8 Interacting Protein 3	Protein Coding	47	GC16P001706	21.9956	https://www.genecards.org/cgi-bin/carddisp.pl?gene=MAPK8IP3
USP9X	Ubiquitin Specific Peptidase 9 X-Linked	Protein Coding	55	GC0XP041085	21.9874	https://www.genecards.org/cgi-bin/carddisp.pl?gene=USP9X
RPL10	Ribosomal Protein L10	Protein Coding	50	GC0XP154389	21.735	https://www.genecards.org/cgi-bin/carddisp.pl?gene=RPL10
DPM1	Dolichyl-Phosphate Mannosyltransferase Subunit 1, Catalytic	Protein Coding	51	GC20M050934	21.7116	https://www.genecards.org/cgi-bin/carddisp.pl?gene=DPM1
JAK2	Janus Kinase 2	Protein Coding	60	GC09P004985	21.6695	https://www.genecards.org/cgi-bin/carddisp.pl?gene=JAK2
TLK2	Tousled Like Kinase 2	Protein Coding	52	GC17P062458	21.6583	https://www.genecards.org/cgi-bin/carddisp.pl?gene=TLK2
DLGAP1	DLG Associated Protein 1	Protein Coding	48	GC18M003488	21.6506	https://www.genecards.org/cgi-bin/carddisp.pl?gene=DLGAP1
AFF2	ALF Transcription Elongation Factor 2	Protein Coding	48	GC0XP148500	21.6247	https://www.genecards.org/cgi-bin/carddisp.pl?gene=AFF2
NR3C2	Nuclear Receptor Subfamily 3 Group C Member 2	Protein Coding	52	GC04M148078	21.6188	https://www.genecards.org/cgi-bin/carddisp.pl?gene=NR3C2
EP300	E1A Binding Protein P300	Protein Coding	59	GC22P045272	21.5902	https://www.genecards.org/cgi-bin/carddisp.pl?gene=EP300
PTPN11	Protein Tyrosine Phosphatase Non-Receptor Type 11	Protein Coding	61	GC12P112418	21.5363	https://www.genecards.org/cgi-bin/carddisp.pl?gene=PTPN11
NEXMIF	Neurite Extension And Migration Factor	Protein Coding	39	GC0XM074733	21.4126	https://www.genecards.org/cgi-bin/carddisp.pl?gene=NEXMIF
GAD1	Glutamate Decarboxylase 1	Protein Coding	56	GC02P170813	21.405	https://www.genecards.org/cgi-bin/carddisp.pl?gene=GAD1
MRE11	MRE11 Homolog, Double Strand Break Repair Nuclease	Protein Coding	55	GC11M100293	21.3724	https://www.genecards.org/cgi-bin/carddisp.pl?gene=MRE11
NLGN1	Neuroligin 1	Protein Coding	53	GC03P173396	21.2916	https://www.genecards.org/cgi-bin/carddisp.pl?gene=NLGN1
SERPINA1	Serpin Family A Member 1	Protein Coding	56	GC14M094376	21.2833	https://www.genecards.org/cgi-bin/carddisp.pl?gene=SERPINA1
PTEN	Phosphatase And Tensin Homolog	Protein Coding	59	GC10P094594	21.088	https://www.genecards.org/cgi-bin/carddisp.pl?gene=PTEN
CNOT1	CCR4-NOT Transcription Complex Subunit 1	Protein Coding	49	GC16M058519	21.0429	https://www.genecards.org/cgi-bin/carddisp.pl?gene=CNOT1
PRODH	Proline Dehydrogenase 1	Protein Coding	52	GC22M018912	21.0111	https://www.genecards.org/cgi-bin/carddisp.pl?gene=PRODH
GRIK3	Glutamate Ionotropic Receptor Kainate Type Subunit 3	Protein Coding	51	GC01M036795	20.9915	https://www.genecards.org/cgi-bin/carddisp.pl?gene=GRIK3
DEAF1	DEAF1 Transcription Factor	Protein Coding	46	GC11M000644	20.9457	https://www.genecards.org/cgi-bin/carddisp.pl?gene=DEAF1
HDAC8	Histone Deacetylase 8	Protein Coding	55	GC0XM072329	20.9146	https://www.genecards.org/cgi-bin/carddisp.pl?gene=HDAC8
GABRA1	Gamma-Aminobutyric Acid Type A Receptor Subunit Alpha1	Protein Coding	54	GC05P161847	20.8928	https://www.genecards.org/cgi-bin/carddisp.pl?gene=GABRA1
OLIG2	Oligodendrocyte Transcription Factor 2	Protein Coding	46	GC21P033025	20.8599	https://www.genecards.org/cgi-bin/carddisp.pl?gene=OLIG2
SCN1B	Sodium Voltage-Gated Channel Beta Subunit 1	Protein Coding	52	GC19P035030	20.8248	https://www.genecards.org/cgi-bin/carddisp.pl?gene=SCN1B
HTR2B	5-Hydroxytryptamine Receptor 2B	Protein Coding	50	GC02M231108	20.7216	https://www.genecards.org/cgi-bin/carddisp.pl?gene=HTR2B
MTHFR	Methylenetetrahydrofolate Reductase	Protein Coding	54	GC01M011785	20.6626	https://www.genecards.org/cgi-bin/carddisp.pl?gene=MTHFR
CLCN3	Chloride Voltage-Gated Channel 3	Protein Coding	51	GC04P169612	20.6567	https://www.genecards.org/cgi-bin/carddisp.pl?gene=CLCN3
DISP1	Dispatched RND Transporter Family Member 1	Protein Coding	46	GC01P222814	20.5647	https://www.genecards.org/cgi-bin/carddisp.pl?gene=DISP1
TUSC3	Tumor Suppressor Candidate 3	Protein Coding	50	GC08P015417	20.5158	https://www.genecards.org/cgi-bin/carddisp.pl?gene=TUSC3
TBR1	T-Box Brain Transcription Factor 1	Protein Coding	47	GC02P161416	20.3535	https://www.genecards.org/cgi-bin/carddisp.pl?gene=TBR1
MAP2K1	Mitogen-Activated Protein Kinase Kinase 1	Protein Coding	60	GC15P066386	20.2761	https://www.genecards.org/cgi-bin/carddisp.pl?gene=MAP2K1
COASY	Coenzyme A Synthase	Protein Coding	52	GC17P042561	20.2476	https://www.genecards.org/cgi-bin/carddisp.pl?gene=COASY
MLXIPL	MLX Interacting Protein Like	Protein Coding	50	GC07M073593	20.1393	https://www.genecards.org/cgi-bin/carddisp.pl?gene=MLXIPL
GATAD2B	GATA Zinc Finger Domain Containing 2B	Protein Coding	50	GC01M153791	20.0584	https://www.genecards.org/cgi-bin/carddisp.pl?gene=GATAD2B
WT1	WT1 Transcription Factor	Protein Coding	55	GC11M032365	20.0286	https://www.genecards.org/cgi-bin/carddisp.pl?gene=WT1
VCP	Valosin Containing Protein	Protein Coding	57	GC09M035056	19.981	https://www.genecards.org/cgi-bin/carddisp.pl?gene=VCP
CDK13	Cyclin Dependent Kinase 13	Protein Coding	50	GC07P039950	19.8873	https://www.genecards.org/cgi-bin/carddisp.pl?gene=CDK13
UPF3B	UPF3B Regulator Of Nonsense Mediated MRNA Decay	Protein Coding	47	GC0XM119805	19.8469	https://www.genecards.org/cgi-bin/carddisp.pl?gene=UPF3B
SMC3	Structural Maintenance Of Chromosomes 3	Protein Coding	53	GC10P110567	19.8213	https://www.genecards.org/cgi-bin/carddisp.pl?gene=SMC3
ESR1	Estrogen Receptor 1	Protein Coding	61	GC06P151656	19.7894	https://www.genecards.org/cgi-bin/carddisp.pl?gene=ESR1
PTPRD	Protein Tyrosine Phosphatase Receptor Type D	Protein Coding	52	GC09M008307	19.6595	https://www.genecards.org/cgi-bin/carddisp.pl?gene=PTPRD
NR4A2	Nuclear Receptor Subfamily 4 Group A Member 2	Protein Coding	53	GC02M156324	19.6377	https://www.genecards.org/cgi-bin/carddisp.pl?gene=NR4A2
PPM1D	Protein Phosphatase, Mg2+/Mn2+ Dependent 1D	Protein Coding	54	GC17P060600	19.6275	https://www.genecards.org/cgi-bin/carddisp.pl?gene=PPM1D
NF1	Neurofibromin 1	Protein Coding	54	GC17P031094	19.6209	https://www.genecards.org/cgi-bin/carddisp.pl?gene=NF1
PAX6	Paired Box 6	Protein Coding	54	GC11M031784	19.6167	https://www.genecards.org/cgi-bin/carddisp.pl?gene=PAX6
MED13	Mediator Complex Subunit 13	Protein Coding	46	GC17M061942	19.5481	https://www.genecards.org/cgi-bin/carddisp.pl?gene=MED13
DLGAP2	DLG Associated Protein 2	Protein Coding	44	GC08P000739	19.5437	https://www.genecards.org/cgi-bin/carddisp.pl?gene=DLGAP2
SNCA	Synuclein Alpha	Protein Coding	59	GC04M089724	19.5371	https://www.genecards.org/cgi-bin/carddisp.pl?gene=SNCA
KCTD17	Potassium Channel Tetramerization Domain Containing 17	Protein Coding	46	GC22P037051	19.5219	https://www.genecards.org/cgi-bin/carddisp.pl?gene=KCTD17
ZDHHC9	Zinc Finger DHHC-Type Palmitoyltransferase 9	Protein Coding	50	GC0XM129803	19.3884	https://www.genecards.org/cgi-bin/carddisp.pl?gene=ZDHHC9
SATB2	SATB Homeobox 2	Protein Coding	51	GC02M199269	19.3806	https://www.genecards.org/cgi-bin/carddisp.pl?gene=SATB2
NKX2-1	NK2 Homeobox 1	Protein Coding	53	GC14M036516	19.3438	https://www.genecards.org/cgi-bin/carddisp.pl?gene=NKX2-1
MAGT1	Magnesium Transporter 1	Protein Coding	48	GC0XM078045	19.212	https://www.genecards.org/cgi-bin/carddisp.pl?gene=MAGT1
HDAC4	Histone Deacetylase 4	Protein Coding	59	GC02M239048	19.1985	https://www.genecards.org/cgi-bin/carddisp.pl?gene=HDAC4
FBN1	Fibrillin 1	Protein Coding	53	GC15M048408	19.145	https://www.genecards.org/cgi-bin/carddisp.pl?gene=FBN1
IFNG	Interferon Gamma	Protein Coding	57	GC12M068154	19.1246	https://www.genecards.org/cgi-bin/carddisp.pl?gene=IFNG
SLITRK5	SLIT And NTRK Like Family Member 5	Protein Coding	46	GC13P087671	19.1027	https://www.genecards.org/cgi-bin/carddisp.pl?gene=SLITRK5
TP53	Tumor Protein P53	Protein Coding	60	GC17M007661	19.0637	https://www.genecards.org/cgi-bin/carddisp.pl?gene=TP53
IQCK	IQ Motif Containing K	Protein Coding	39	GC16P019727	19.0423	https://www.genecards.org/cgi-bin/carddisp.pl?gene=IQCK
RERE	Arginine-Glutamic Acid Dipeptide Repeats	Protein Coding	49	GC01M008364	19.0264	https://www.genecards.org/cgi-bin/carddisp.pl?gene=RERE
ALDH5A1	Aldehyde Dehydrogenase 5 Family Member A1	Protein Coding	54	GC06P024494	18.993	https://www.genecards.org/cgi-bin/carddisp.pl?gene=ALDH5A1
FGFR3	Fibroblast Growth Factor Receptor 3	Protein Coding	63	GC04P001795	18.9475	https://www.genecards.org/cgi-bin/carddisp.pl?gene=FGFR3
CAMTA1	Calmodulin Binding Transcription Activator 1	Protein Coding	47	GC01P007013	18.8742	https://www.genecards.org/cgi-bin/carddisp.pl?gene=CAMTA1
SLC2A1	Solute Carrier Family 2 Member 1	Protein Coding	60	GC01M042925	18.7901	https://www.genecards.org/cgi-bin/carddisp.pl?gene=SLC2A1
NLGN4X	Neuroligin 4 X-Linked	Protein Coding	49	GC0XM005840	18.7356	https://www.genecards.org/cgi-bin/carddisp.pl?gene=NLGN4X
INS	Insulin	Protein Coding	55	GC11M002159	18.7256	https://www.genecards.org/cgi-bin/carddisp.pl?gene=INS
GABRD	Gamma-Aminobutyric Acid Type A Receptor Subunit Delta	Protein Coding	53	GC01P002019	18.6323	https://www.genecards.org/cgi-bin/carddisp.pl?gene=GABRD
TSC1	TSC Complex Subunit 1	Protein Coding	54	GC09M132891	18.6219	https://www.genecards.org/cgi-bin/carddisp.pl?gene=TSC1
KRAS	KRAS Proto-Oncogene, GTPase	Protein Coding	59	GC12M025204	18.6167	https://www.genecards.org/cgi-bin/carddisp.pl?gene=KRAS
KDM4B	Lysine Demethylase 4B	Protein Coding	53	GC19P004969	18.5334	https://www.genecards.org/cgi-bin/carddisp.pl?gene=KDM4B
HTR3B	5-Hydroxytryptamine Receptor 3B	Protein Coding	51	GC11P113980	18.396	https://www.genecards.org/cgi-bin/carddisp.pl?gene=HTR3B
PAH	Phenylalanine Hydroxylase	Protein Coding	55	GC12M102836	18.3786	https://www.genecards.org/cgi-bin/carddisp.pl?gene=PAH
YWHAG	Tyrosine 3-Monooxygenase/Tryptophan 5-Monooxygenase Activation Protein Gamma	Protein Coding	55	GC07M077229	18.3734	https://www.genecards.org/cgi-bin/carddisp.pl?gene=YWHAG
CLN5	CLN5 Intracellular Trafficking Protein	Protein Coding	48	GC13P076990	18.2943	https://www.genecards.org/cgi-bin/carddisp.pl?gene=CLN5
SYN1	Synapsin I	Protein Coding	51	GC0XM047571	18.2816	https://www.genecards.org/cgi-bin/carddisp.pl?gene=SYN1
DNAJC30	DnaJ Heat Shock Protein Family (Hsp40) Member C30	Protein Coding	42	GC07M073680	18.2721	https://www.genecards.org/cgi-bin/carddisp.pl?gene=DNAJC30
CHMP2B	Charged Multivesicular Body Protein 2B	Protein Coding	50	GC03P087227	18.2437	https://www.genecards.org/cgi-bin/carddisp.pl?gene=CHMP2B
SCN4A	Sodium Voltage-Gated Channel Alpha Subunit 4	Protein Coding	52	GC17M063938	18.1668	https://www.genecards.org/cgi-bin/carddisp.pl?gene=SCN4A
PRNP	Prion Protein	Protein Coding	55	GC20P004686	18.1526	https://www.genecards.org/cgi-bin/carddisp.pl?gene=PRNP
GNB1	G Protein Subunit Beta 1	Protein Coding	51	GC01M001785	18.1143	https://www.genecards.org/cgi-bin/carddisp.pl?gene=GNB1
SETD2	SET Domain Containing 2, Histone Lysine Methyltransferase	Protein Coding	53	GC03M047033	18.1089	https://www.genecards.org/cgi-bin/carddisp.pl?gene=SETD2
TCF4	Transcription Factor 4	Protein Coding	54	GC18M055222	18.0491	https://www.genecards.org/cgi-bin/carddisp.pl?gene=TCF4
CASK	Calcium/Calmodulin Dependent Serine Protein Kinase	Protein Coding	56	GC0XM041514	17.9834	https://www.genecards.org/cgi-bin/carddisp.pl?gene=CASK
SLC6A2	Solute Carrier Family 6 Member 2	Protein Coding	54	GC16P055656	17.9667	https://www.genecards.org/cgi-bin/carddisp.pl?gene=SLC6A2
KDM5C	Lysine Demethylase 5C	Protein Coding	53	GC0XM053176	17.9645	https://www.genecards.org/cgi-bin/carddisp.pl?gene=KDM5C
TUBG1	Tubulin Gamma 1	Protein Coding	53	GC17P042609	17.9286	https://www.genecards.org/cgi-bin/carddisp.pl?gene=TUBG1
PURA	Purine Rich Element Binding Protein A	Protein Coding	51	GC05P140076	17.8929	https://www.genecards.org/cgi-bin/carddisp.pl?gene=PURA
DBH	Dopamine Beta-Hydroxylase	Protein Coding	59	GC09P133636	17.89	https://www.genecards.org/cgi-bin/carddisp.pl?gene=DBH
SMARCA4	SWI/SNF Related, Matrix Associated, Actin Dependent Regulator Of Chromatin, Subfamily A, Member 4	Protein Coding	57	GC19P010932	17.8474	https://www.genecards.org/cgi-bin/carddisp.pl?gene=SMARCA4
DISC1	DISC1 Scaffold Protein	Protein Coding	51	GC01P231626	17.8037	https://www.genecards.org/cgi-bin/carddisp.pl?gene=DISC1
CLIP2	CAP-Gly Domain Containing Linker Protein 2	Protein Coding	47	GC07P074289	17.7519	https://www.genecards.org/cgi-bin/carddisp.pl?gene=CLIP2
NCF1	Neutrophil Cytosolic Factor 1	Protein Coding	53	GC07P076426	17.7249	https://www.genecards.org/cgi-bin/carddisp.pl?gene=NCF1
FGFR1	Fibroblast Growth Factor Receptor 1	Protein Coding	63	GC08M038400	17.6869	https://www.genecards.org/cgi-bin/carddisp.pl?gene=FGFR1
PIK3CA	Phosphatidylinositol-4,5-Bisphosphate 3-Kinase Catalytic Subunit Alpha	Protein Coding	59	GC03P179148	17.6744	https://www.genecards.org/cgi-bin/carddisp.pl?gene=PIK3CA
GABBR2	Gamma-Aminobutyric Acid Type B Receptor Subunit 2	Protein Coding	56	GC09M098288	17.672	https://www.genecards.org/cgi-bin/carddisp.pl?gene=GABBR2
STXBP1	Syntaxin Binding Protein 1	Protein Coding	56	GC09P127599	17.6562	https://www.genecards.org/cgi-bin/carddisp.pl?gene=STXBP1
ATP1A3	ATPase Na+/K+ Transporting Subunit Alpha 3	Protein Coding	55	GC19M041966	17.6536	https://www.genecards.org/cgi-bin/carddisp.pl?gene=ATP1A3
AR	Androgen Receptor	Protein Coding	59	GC0XP067544	17.5902	https://www.genecards.org/cgi-bin/carddisp.pl?gene=AR
LMNA	Lamin A/C	Protein Coding	56	GC01P156082	17.513	https://www.genecards.org/cgi-bin/carddisp.pl?gene=LMNA
UBE2A	Ubiquitin Conjugating Enzyme E2 A	Protein Coding	51	GC0XP119673	17.512	https://www.genecards.org/cgi-bin/carddisp.pl?gene=UBE2A
SLC9A6	Solute Carrier Family 9 Member A6	Protein Coding	53	GC0XP135985	17.4948	https://www.genecards.org/cgi-bin/carddisp.pl?gene=SLC9A6
GTF2IRD1	GTF2I Repeat Domain Containing 1	Protein Coding	48	GC07P076381	17.4795	https://www.genecards.org/cgi-bin/carddisp.pl?gene=GTF2IRD1
CHRNA4	Cholinergic Receptor Nicotinic Alpha 4 Subunit	Protein Coding	56	GC20M063343	17.4075	https://www.genecards.org/cgi-bin/carddisp.pl?gene=CHRNA4
NSUN2	NOP2/Sun RNA Methyltransferase 2	Protein Coding	50	GC05M006599	17.3981	https://www.genecards.org/cgi-bin/carddisp.pl?gene=NSUN2
APP	Amyloid Beta Precursor Protein	Protein Coding	58	GC21M025880	17.3752	https://www.genecards.org/cgi-bin/carddisp.pl?gene=APP
GTF2I	General Transcription Factor IIi	Protein Coding	47	GC07P076418	17.3431	https://www.genecards.org/cgi-bin/carddisp.pl?gene=GTF2I
RELN	Reelin	Protein Coding	51	GC07M103471	17.3046	https://www.genecards.org/cgi-bin/carddisp.pl?gene=RELN
VPS37D	VPS37D Subunit Of ESCRT-I	Protein Coding	38	GC07P076283	17.2891	https://www.genecards.org/cgi-bin/carddisp.pl?gene=VPS37D
NTNG2	Netrin G2	Protein Coding	49	GC09P132161	17.2446	https://www.genecards.org/cgi-bin/carddisp.pl?gene=NTNG2
HCRT	Hypocretin Neuropeptide Precursor	Protein Coding	46	GC17M051782	17.2441	https://www.genecards.org/cgi-bin/carddisp.pl?gene=HCRT
OCRL	OCRL Inositol Polyphosphate-5-Phosphatase	Protein Coding	51	GC0XP129539	17.1411	https://www.genecards.org/cgi-bin/carddisp.pl?gene=OCRL
PRKN	Parkin RBR E3 Ubiquitin Protein Ligase	Protein Coding	53	GC06M161348	17.1145	https://www.genecards.org/cgi-bin/carddisp.pl?gene=PRKN
RAD21	RAD21 Cohesin Complex Component	Protein Coding	51	GC08M116846	17.109	https://www.genecards.org/cgi-bin/carddisp.pl?gene=RAD21
ATRX	ATRX Chromatin Remodeler	Protein Coding	53	GC0XM077504	17.0547	https://www.genecards.org/cgi-bin/carddisp.pl?gene=ATRX
COG2	Component Of Oligomeric Golgi Complex 2	Protein Coding	47	GC01P230642	17.0494	https://www.genecards.org/cgi-bin/carddisp.pl?gene=COG2
ZNF292	Zinc Finger Protein 292	Protein Coding	43	GC06P092794	16.9815	https://www.genecards.org/cgi-bin/carddisp.pl?gene=ZNF292
RPL36A-HNRNPH2	RPL36A-HNRNPH2 Readthrough	Protein Coding	19	GC0XP101390	16.9808	https://www.genecards.org/cgi-bin/carddisp.pl?gene=RPL36A-HNRNPH2
TBL2	Transducin Beta Like 2	Protein Coding	47	GC07M073640	16.936	https://www.genecards.org/cgi-bin/carddisp.pl?gene=TBL2
RORA	RAR Related Orphan Receptor A	Protein Coding	55	GC15M060488	16.9295	https://www.genecards.org/cgi-bin/carddisp.pl?gene=RORA
APC	APC Regulator Of WNT Signaling Pathway	Protein Coding	56	GC05P112707	16.8969	https://www.genecards.org/cgi-bin/carddisp.pl?gene=APC
EIF4H	Eukaryotic Translation Initiation Factor 4H	Protein Coding	48	GC07P074174	16.8754	https://www.genecards.org/cgi-bin/carddisp.pl?gene=EIF4H
BAZ1B	Bromodomain Adjacent To Zinc Finger Domain 1B	Protein Coding	48	GC07M073440	16.8697	https://www.genecards.org/cgi-bin/carddisp.pl?gene=BAZ1B
SMARCA2	SWI/SNF Related, Matrix Associated, Actin Dependent Regulator Of Chromatin, Subfamily A, Member 2	Protein Coding	56	GC09P001980	16.7873	https://www.genecards.org/cgi-bin/carddisp.pl?gene=SMARCA2
ALB	Albumin	Protein Coding	56	GC04P073397	16.7529	https://www.genecards.org/cgi-bin/carddisp.pl?gene=ALB
KMT2A	Lysine Methyltransferase 2A	Protein Coding	54	GC11P118436	16.7511	https://www.genecards.org/cgi-bin/carddisp.pl?gene=KMT2A
KMT5B	Lysine Methyltransferase 5B	Protein Coding	47	GC11M099843	16.7227	https://www.genecards.org/cgi-bin/carddisp.pl?gene=KMT5B
DMPK	DM1 Protein Kinase	Protein Coding	55	GC19M045769	16.672	https://www.genecards.org/cgi-bin/carddisp.pl?gene=DMPK
SLC6A1	Solute Carrier Family 6 Member 1	Protein Coding	54	GC03P013697	16.6277	https://www.genecards.org/cgi-bin/carddisp.pl?gene=SLC6A1
SNAP25	Synaptosome Associated Protein 25	Protein Coding	55	GC20P010193	16.6254	https://www.genecards.org/cgi-bin/carddisp.pl?gene=SNAP25
METTL27	Methyltransferase Like 27	Protein Coding	39	GC07M074014	16.6162	https://www.genecards.org/cgi-bin/carddisp.pl?gene=METTL27
KIF1A	Kinesin Family Member 1A	Protein Coding	50	GC02M240713	16.6008	https://www.genecards.org/cgi-bin/carddisp.pl?gene=KIF1A
SOD1	Superoxide Dismutase 1	Protein Coding	60	GC21P031659	16.5718	https://www.genecards.org/cgi-bin/carddisp.pl?gene=SOD1
NAA15	N-Alpha-Acetyltransferase 15, NatA Auxiliary Subunit	Protein Coding	47	GC04P139301	16.5245	https://www.genecards.org/cgi-bin/carddisp.pl?gene=NAA15
TAF1	TATA-Box Binding Protein Associated Factor 1	Protein Coding	54	GC0XP071366	16.5056	https://www.genecards.org/cgi-bin/carddisp.pl?gene=TAF1
MYT1L	Myelin Transcription Factor 1 Like	Protein Coding	49	GC02M001789	16.4813	https://www.genecards.org/cgi-bin/carddisp.pl?gene=MYT1L
OTC	Ornithine Transcarbamylase	Protein Coding	52	GC0XP038353	16.4704	https://www.genecards.org/cgi-bin/carddisp.pl?gene=OTC
BUD23	BUD23 RRNA Methyltransferase And Ribosome Maturation Factor	Protein Coding	44	GC07P076357	16.4329	https://www.genecards.org/cgi-bin/carddisp.pl?gene=BUD23
TANC2	Tetratricopeptide Repeat, Ankyrin Repeat And Coiled-Coil Containing 2	Protein Coding	43	GC17P064601	16.4128	https://www.genecards.org/cgi-bin/carddisp.pl?gene=TANC2
TIAM1	TIAM Rac1 Associated GEF 1	Protein Coding	51	GC21M031118	16.3907	https://www.genecards.org/cgi-bin/carddisp.pl?gene=TIAM1
GABRB3	Gamma-Aminobutyric Acid Type A Receptor Subunit Beta3	Protein Coding	56	GC15M026543	16.2824	https://www.genecards.org/cgi-bin/carddisp.pl?gene=GABRB3
GP1BB	Glycoprotein Ib Platelet Subunit Beta	Protein Coding	50	GC22P044351	16.2558	https://www.genecards.org/cgi-bin/carddisp.pl?gene=GP1BB
ATM	ATM Serine/Threonine Kinase	Protein Coding	60	GC11P108222	16.2456	https://www.genecards.org/cgi-bin/carddisp.pl?gene=ATM
PITRM1	Pitrilysin Metallopeptidase 1	Protein Coding	47	GC10M003138	16.2451	https://www.genecards.org/cgi-bin/carddisp.pl?gene=PITRM1
CACNA1B	Calcium Voltage-Gated Channel Subunit Alpha1 B	Protein Coding	56	GC09P137877	16.2009	https://www.genecards.org/cgi-bin/carddisp.pl?gene=CACNA1B
BRCA2	BRCA2 DNA Repair Associated	Protein Coding	53	GC13P032315	16.1786	https://www.genecards.org/cgi-bin/carddisp.pl?gene=BRCA2
ELP4	Elongator Acetyltransferase Complex Subunit 4	Protein Coding	46	GC11P031509	16.1524	https://www.genecards.org/cgi-bin/carddisp.pl?gene=ELP4
CUL3	Cullin 3	Protein Coding	54	GC02M224470	16.1378	https://www.genecards.org/cgi-bin/carddisp.pl?gene=CUL3
ATP13A2	ATPase Cation Transporting 13A2	Protein Coding	51	GC01M016985	16.1051	https://www.genecards.org/cgi-bin/carddisp.pl?gene=ATP13A2
MTOR	Mechanistic Target Of Rapamycin Kinase	Protein Coding	62	GC01M011106	16.1007	https://www.genecards.org/cgi-bin/carddisp.pl?gene=MTOR
DPF2	Double PHD Fingers 2	Protein Coding	50	GC11P070858	16.09	https://www.genecards.org/cgi-bin/carddisp.pl?gene=DPF2
CDH2	Cadherin 2	Protein Coding	59	GC18M028088	16.0697	https://www.genecards.org/cgi-bin/carddisp.pl?gene=CDH2
NPC1	NPC Intracellular Cholesterol Transporter 1	Protein Coding	56	GC18M023506	16.0676	https://www.genecards.org/cgi-bin/carddisp.pl?gene=NPC1
DNMT3A	DNA Methyltransferase 3 Alpha	Protein Coding	57	GC02M025228	16.0643	https://www.genecards.org/cgi-bin/carddisp.pl?gene=DNMT3A
FKBP6	FKBP Prolyl Isomerase Family Member 6 (Inactive)	Protein Coding	44	GC07P073328	16.0413	https://www.genecards.org/cgi-bin/carddisp.pl?gene=FKBP6
H2AC18	H2A Clustered Histone 18	Protein Coding	35	GC01M152688	16.0385	https://www.genecards.org/cgi-bin/carddisp.pl?gene=H2AC18
AKT1	AKT Serine/Threonine Kinase 1	Protein Coding	61	GC14M104769	16.0144	https://www.genecards.org/cgi-bin/carddisp.pl?gene=AKT1
GRM7	Glutamate Metabotropic Receptor 7	Protein Coding	54	GC03P006770	16.0121	https://www.genecards.org/cgi-bin/carddisp.pl?gene=GRM7
LIMK1	LIM Domain Kinase 1	Protein Coding	56	GC07P074082	15.9416	https://www.genecards.org/cgi-bin/carddisp.pl?gene=LIMK1
TREM2	Triggering Receptor Expressed On Myeloid Cells 2	Protein Coding	51	GC06M071918	15.8131	https://www.genecards.org/cgi-bin/carddisp.pl?gene=TREM2
ACE	Angiotensin I Converting Enzyme	Protein Coding	59	GC17P063477	15.7833	https://www.genecards.org/cgi-bin/carddisp.pl?gene=ACE
CASD1	CAS1 Domain Containing 1	Protein Coding	42	GC07P094509	15.7438	https://www.genecards.org/cgi-bin/carddisp.pl?gene=CASD1
SETD1B	SET Domain Containing 1B, Histone Lysine Methyltransferase	Protein Coding	46	GC12P126990	15.7157	https://www.genecards.org/cgi-bin/carddisp.pl?gene=SETD1B
IL10	Interleukin 10	Protein Coding	55	GC01M206767	15.708	https://www.genecards.org/cgi-bin/carddisp.pl?gene=IL10
GRIA3	Glutamate Ionotropic Receptor AMPA Type Subunit 3	Protein Coding	58	GC0XP123184	15.6852	https://www.genecards.org/cgi-bin/carddisp.pl?gene=GRIA3
KMT2B	Lysine Methyltransferase 2B	Protein Coding	46	GC19P072739	15.6153	https://www.genecards.org/cgi-bin/carddisp.pl?gene=KMT2B
GTF2IRD2	GTF2I Repeat Domain Containing 2	Protein Coding	39	GC07M074796	15.615	https://www.genecards.org/cgi-bin/carddisp.pl?gene=GTF2IRD2
PLA2G6	Phospholipase A2 Group VI	Protein Coding	54	GC22M063106	15.5618	https://www.genecards.org/cgi-bin/carddisp.pl?gene=PLA2G6
DEPDC5	DEP Domain Containing 5, GATOR1 Subcomplex Subunit	Protein Coding	48	GC22P031753	15.5463	https://www.genecards.org/cgi-bin/carddisp.pl?gene=DEPDC5
MKRN3	Makorin Ring Finger Protein 3	Protein Coding	46	GC15P047047	15.4969	https://www.genecards.org/cgi-bin/carddisp.pl?gene=MKRN3
BCR	BCR Activator Of RhoGEF And GTPase	Protein Coding	59	GC22P023179	15.4666	https://www.genecards.org/cgi-bin/carddisp.pl?gene=BCR
MT-ND1	Mitochondrially Encoded NADH:Ubiquinone Oxidoreductase Core Subunit 1	Protein Coding	36	GCMTP003309	15.4121	https://www.genecards.org/cgi-bin/carddisp.pl?gene=MT-ND1
MED12L	Mediator Complex Subunit 12L	Protein Coding	44	GC03P151085	15.391	https://www.genecards.org/cgi-bin/carddisp.pl?gene=MED12L
PHF21A	PHD Finger Protein 21A	Protein Coding	48	GC11M099346	15.3719	https://www.genecards.org/cgi-bin/carddisp.pl?gene=PHF21A
RAB39B	RAB39B, Member RAS Oncogene Family	Protein Coding	44	GC0XM155259	15.3606	https://www.genecards.org/cgi-bin/carddisp.pl?gene=RAB39B
OPHN1	Oligophrenin 1	Protein Coding	49	GC0XM067949	15.3509	https://www.genecards.org/cgi-bin/carddisp.pl?gene=OPHN1
TMEM106B	Transmembrane Protein 106B	Protein Coding	46	GC07P012230	15.335	https://www.genecards.org/cgi-bin/carddisp.pl?gene=TMEM106B
CNR1	Cannabinoid Receptor 1	Protein Coding	53	GC06M088139	15.3266	https://www.genecards.org/cgi-bin/carddisp.pl?gene=CNR1
BCL7B	BAF Chromatin Remodeling Complex Subunit BCL7B	Protein Coding	43	GC07M073536	15.2886	https://www.genecards.org/cgi-bin/carddisp.pl?gene=BCL7B
PACS1	Phosphofurin Acidic Cluster Sorting Protein 1	Protein Coding	48	GC11P070914	15.2649	https://www.genecards.org/cgi-bin/carddisp.pl?gene=PACS1
NGF	Nerve Growth Factor	Protein Coding	58	GC01M115285	15.2528	https://www.genecards.org/cgi-bin/carddisp.pl?gene=NGF
SLC34A1	Solute Carrier Family 34 Member 1	Protein Coding	51	GC05P177664	15.2401	https://www.genecards.org/cgi-bin/carddisp.pl?gene=SLC34A1
HIVEP1	HIVEP Zinc Finger 1	Protein Coding	43	GC06P012009	15.2243	https://www.genecards.org/cgi-bin/carddisp.pl?gene=HIVEP1
KMT2D	Lysine Methyltransferase 2D	Protein Coding	50	GC12M049018	15.2147	https://www.genecards.org/cgi-bin/carddisp.pl?gene=KMT2D
PDGFRB	Platelet Derived Growth Factor Receptor Beta	Protein Coding	60	GC05M150113	15.1923	https://www.genecards.org/cgi-bin/carddisp.pl?gene=PDGFRB
TMEM270	Transmembrane Protein 270	Protein Coding	33	GC07P076370	15.1858	https://www.genecards.org/cgi-bin/carddisp.pl?gene=TMEM270
SMPD1	Sphingomyelin Phosphodiesterase 1	Protein Coding	56	GC11P006390	15.1647	https://www.genecards.org/cgi-bin/carddisp.pl?gene=SMPD1
HPRT1	Hypoxanthine Phosphoribosyltransferase 1	Protein Coding	55	GC0XP134460	15.1642	https://www.genecards.org/cgi-bin/carddisp.pl?gene=HPRT1
DLL1	Delta Like Canonical Notch Ligand 1	Protein Coding	52	GC06M170282	15.1415	https://www.genecards.org/cgi-bin/carddisp.pl?gene=DLL1
TARDBP	TAR DNA Binding Protein	Protein Coding	53	GC01P011013	15.1333	https://www.genecards.org/cgi-bin/carddisp.pl?gene=TARDBP
CHD5	Chromodomain Helicase DNA Binding Protein 5	Protein Coding	48	GC01M007587	15.1276	https://www.genecards.org/cgi-bin/carddisp.pl?gene=CHD5
CAMK2B	Calcium/Calmodulin Dependent Protein Kinase II Beta	Protein Coding	57	GC07M044594	15.1207	https://www.genecards.org/cgi-bin/carddisp.pl?gene=CAMK2B
PDZD8	PDZ Domain Containing 8	Protein Coding	43	GC10M117277	15.1096	https://www.genecards.org/cgi-bin/carddisp.pl?gene=PDZD8
CAMK2A	Calcium/Calmodulin Dependent Protein Kinase II Alpha	Protein Coding	59	GC05M150219	15.1053	https://www.genecards.org/cgi-bin/carddisp.pl?gene=CAMK2A
SLC39A8	Solute Carrier Family 39 Member 8	Protein Coding	52	GC04M102252	14.9997	https://www.genecards.org/cgi-bin/carddisp.pl?gene=SLC39A8
PRRT2	Proline Rich Transmembrane Protein 2	Protein Coding	47	GC16P029811	14.9924	https://www.genecards.org/cgi-bin/carddisp.pl?gene=PRRT2
TKT	Transketolase	Protein Coding	52	GC03M053224	14.9886	https://www.genecards.org/cgi-bin/carddisp.pl?gene=TKT
HBB	Hemoglobin Subunit Beta	Protein Coding	51	GC11M006827	14.9869	https://www.genecards.org/cgi-bin/carddisp.pl?gene=HBB
AP1G1	Adaptor Related Protein Complex 1 Subunit Gamma 1	Protein Coding	48	GC16M071729	14.9582	https://www.genecards.org/cgi-bin/carddisp.pl?gene=AP1G1
CRP	C-Reactive Protein	Protein Coding	53	GC01M159729	14.9435	https://www.genecards.org/cgi-bin/carddisp.pl?gene=CRP
RFC2	Replication Factor C Subunit 2	Protein Coding	51	GC07M074231	14.9374	https://www.genecards.org/cgi-bin/carddisp.pl?gene=RFC2
NRCAM	Neuronal Cell Adhesion Molecule	Protein Coding	51	GC07M108147	14.9373	https://www.genecards.org/cgi-bin/carddisp.pl?gene=NRCAM
ADGRV1	Adhesion G Protein-Coupled Receptor V1	Protein Coding	48	GC05P090529	14.9316	https://www.genecards.org/cgi-bin/carddisp.pl?gene=ADGRV1
GDNF	Glial Cell Derived Neurotrophic Factor	Protein Coding	56	GC05M037812	14.9158	https://www.genecards.org/cgi-bin/carddisp.pl?gene=GDNF
SQSTM1	Sequestosome 1	Protein Coding	55	GC05P179806	14.9006	https://www.genecards.org/cgi-bin/carddisp.pl?gene=SQSTM1
ERCC6	ERCC Excision Repair 6, Chromatin Remodeling Factor	Protein Coding	52	GC10M049454	14.882	https://www.genecards.org/cgi-bin/carddisp.pl?gene=ERCC6
KMT2C	Lysine Methyltransferase 2C	Protein Coding	51	GC07M152134	14.8671	https://www.genecards.org/cgi-bin/carddisp.pl?gene=KMT2C
PI4KA	Phosphatidylinositol 4-Kinase Alpha	Protein Coding	55	GC22M020707	14.8341	https://www.genecards.org/cgi-bin/carddisp.pl?gene=PI4KA
JMJD1C	Jumonji Domain Containing 1C	Protein Coding	48	GC10M063167	14.8157	https://www.genecards.org/cgi-bin/carddisp.pl?gene=JMJD1C
NR3C1	Nuclear Receptor Subfamily 3 Group C Member 1	Protein Coding	56	GC05M143277	14.8076	https://www.genecards.org/cgi-bin/carddisp.pl?gene=NR3C1
RPS6KA3	Ribosomal Protein S6 Kinase A3	Protein Coding	59	GC0XM020149	14.8068	https://www.genecards.org/cgi-bin/carddisp.pl?gene=RPS6KA3
PQBP1	Polyglutamine Binding Protein 1	Protein Coding	46	GC0XP048890	14.7271	https://www.genecards.org/cgi-bin/carddisp.pl?gene=PQBP1
OPRM1	Opioid Receptor Mu 1	Protein Coding	55	GC06P154123	14.6966	https://www.genecards.org/cgi-bin/carddisp.pl?gene=OPRM1
ST3GAL3	ST3 Beta-Galactoside Alpha-2,3-Sialyltransferase 3	Protein Coding	53	GC01P043705	14.6937	https://www.genecards.org/cgi-bin/carddisp.pl?gene=ST3GAL3
NPAP1	Nuclear Pore Associated Protein 1	Protein Coding	35	GC15P024675	14.6648	https://www.genecards.org/cgi-bin/carddisp.pl?gene=NPAP1
NLGN3	Neuroligin 3	Protein Coding	51	GC0XP071144	14.6567	https://www.genecards.org/cgi-bin/carddisp.pl?gene=NLGN3
WDR45	WD Repeat Domain 45	Protein Coding	46	GC0XM049074	14.6373	https://www.genecards.org/cgi-bin/carddisp.pl?gene=WDR45
CDKN1C	Cyclin Dependent Kinase Inhibitor 1C	Protein Coding	52	GC11M004529	14.6032	https://www.genecards.org/cgi-bin/carddisp.pl?gene=CDKN1C
SCN5A	Sodium Voltage-Gated Channel Alpha Subunit 5	Protein Coding	57	GC03M038549	14.5954	https://www.genecards.org/cgi-bin/carddisp.pl?gene=SCN5A
STX1B	Syntaxin 1B	Protein Coding	48	GC16M030989	14.5708	https://www.genecards.org/cgi-bin/carddisp.pl?gene=STX1B
KIT	KIT Proto-Oncogene, Receptor Tyrosine Kinase	Protein Coding	60	GC04P054657	14.5269	https://www.genecards.org/cgi-bin/carddisp.pl?gene=KIT
SLC6A8	Solute Carrier Family 6 Member 8	Protein Coding	53	GC0XP153688	14.5065	https://www.genecards.org/cgi-bin/carddisp.pl?gene=SLC6A8
CHD2	Chromodomain Helicase DNA Binding Protein 2	Protein Coding	50	GC15P124056	14.4277	https://www.genecards.org/cgi-bin/carddisp.pl?gene=CHD2
DLG3	Discs Large MAGUK Scaffold Protein 3	Protein Coding	49	GC0XP070444	14.3981	https://www.genecards.org/cgi-bin/carddisp.pl?gene=DLG3
TTN	Titin	Protein Coding	54	GC02M178525	14.3914	https://www.genecards.org/cgi-bin/carddisp.pl?gene=TTN
KCNN2	Potassium Calcium-Activated Channel Subfamily N Member 2	Protein Coding	51	GC05P114058	14.3904	https://www.genecards.org/cgi-bin/carddisp.pl?gene=KCNN2
CTCF	CCCTC-Binding Factor	Protein Coding	53	GC16P067563	14.3863	https://www.genecards.org/cgi-bin/carddisp.pl?gene=CTCF
NEFL	Neurofilament Light Chain	Protein Coding	52	GC08M024950	14.3697	https://www.genecards.org/cgi-bin/carddisp.pl?gene=NEFL
IL1RAPL1	Interleukin 1 Receptor Accessory Protein Like 1	Protein Coding	51	GC0XP028605	14.3635	https://www.genecards.org/cgi-bin/carddisp.pl?gene=IL1RAPL1
SMARCB1	SWI/SNF Related, Matrix Associated, Actin Dependent Regulator Of Chromatin, Subfamily B, Member 1	Protein Coding	53	GC22P023786	14.3533	https://www.genecards.org/cgi-bin/carddisp.pl?gene=SMARCB1
KCNQ2	Potassium Voltage-Gated Channel Subfamily Q Member 2	Protein Coding	55	GC20M063400	14.345	https://www.genecards.org/cgi-bin/carddisp.pl?gene=KCNQ2
TSPO	Translocator Protein	Protein Coding	51	GC22P043151	14.2936	https://www.genecards.org/cgi-bin/carddisp.pl?gene=TSPO
SLC35A3	Solute Carrier Family 35 Member A3	Protein Coding	47	GC01P099994	14.2803	https://www.genecards.org/cgi-bin/carddisp.pl?gene=SLC35A3
PPP2R5D	Protein Phosphatase 2 Regulatory Subunit B'Delta	Protein Coding	52	GC06P092347	14.2679	https://www.genecards.org/cgi-bin/carddisp.pl?gene=PPP2R5D
SIN3A	SIN3 Transcription Regulator Family Member A	Protein Coding	52	GC15M075369	14.2251	https://www.genecards.org/cgi-bin/carddisp.pl?gene=SIN3A
GABRA2	Gamma-Aminobutyric Acid Type A Receptor Subunit Alpha2	Protein Coding	54	GC04M046243	14.2031	https://www.genecards.org/cgi-bin/carddisp.pl?gene=GABRA2
ITGA2	Integrin Subunit Alpha 2	Protein Coding	53	GC05P052989	14.1953	https://www.genecards.org/cgi-bin/carddisp.pl?gene=ITGA2
CDK8	Cyclin Dependent Kinase 8	Protein Coding	53	GC13P026254	14.1591	https://www.genecards.org/cgi-bin/carddisp.pl?gene=CDK8
CBS	Cystathionine Beta-Synthase	Protein Coding	56	GC21M043053	14.1557	https://www.genecards.org/cgi-bin/carddisp.pl?gene=CBS
SOX9	SRY-Box Transcription Factor 9	Protein Coding	52	GC17P072121	14.1556	https://www.genecards.org/cgi-bin/carddisp.pl?gene=SOX9
ERCC2	ERCC Excision Repair 2, TFIIH Core Complex Helicase Subunit	Protein Coding	53	GC19M045349	14.1515	https://www.genecards.org/cgi-bin/carddisp.pl?gene=ERCC2
VPS16	VPS16 Core Subunit Of CORVET And HOPS Complexes	Protein Coding	43	GC20P002840	14.1114	https://www.genecards.org/cgi-bin/carddisp.pl?gene=VPS16
GABRA5	Gamma-Aminobutyric Acid Type A Receptor Subunit Alpha5	Protein Coding	55	GC15P026866	14.1106	https://www.genecards.org/cgi-bin/carddisp.pl?gene=GABRA5
IGF2	Insulin Like Growth Factor 2	Protein Coding	55	GC11M004506	14.0989	https://www.genecards.org/cgi-bin/carddisp.pl?gene=IGF2
CNKSR2	Connector Enhancer Of Kinase Suppressor Of Ras 2	Protein Coding	47	GC0XP021392	14.0161	https://www.genecards.org/cgi-bin/carddisp.pl?gene=CNKSR2
GRIA4	Glutamate Ionotropic Receptor AMPA Type Subunit 4	Protein Coding	56	GC11P105609	14.015	https://www.genecards.org/cgi-bin/carddisp.pl?gene=GRIA4
GNAS	GNAS Complex Locus	Protein Coding	56	GC20P058839	13.9807	https://www.genecards.org/cgi-bin/carddisp.pl?gene=GNAS
PPP2R1A	Protein Phosphatase 2 Scaffold Subunit Aalpha	Protein Coding	54	GC19P073371	13.9804	https://www.genecards.org/cgi-bin/carddisp.pl?gene=PPP2R1A
CRKL	CRK Like Proto-Oncogene, Adaptor Protein	Protein Coding	53	GC22P020917	13.9748	https://www.genecards.org/cgi-bin/carddisp.pl?gene=CRKL
GATA1	GATA Binding Protein 1	Protein Coding	53	GC0XP048786	13.9643	https://www.genecards.org/cgi-bin/carddisp.pl?gene=GATA1
RNF135	Ring Finger Protein 135	Protein Coding	47	GC17P030958	13.9631	https://www.genecards.org/cgi-bin/carddisp.pl?gene=RNF135
MYH7	Myosin Heavy Chain 7	Protein Coding	53	GC14M023412	13.9513	https://www.genecards.org/cgi-bin/carddisp.pl?gene=MYH7
SLC18A2	Solute Carrier Family 18 Member A2	Protein Coding	53	GC10P117241	13.907	https://www.genecards.org/cgi-bin/carddisp.pl?gene=SLC18A2
GNAL	G Protein Subunit Alpha L	Protein Coding	50	GC18P011689	13.8782	https://www.genecards.org/cgi-bin/carddisp.pl?gene=GNAL
LMAN2L	Lectin, Mannose Binding 2 Like	Protein Coding	46	GC02M098772	13.8429	https://www.genecards.org/cgi-bin/carddisp.pl?gene=LMAN2L
NBEA	Neurobeachin	Protein Coding	48	GC13P034942	13.8353	https://www.genecards.org/cgi-bin/carddisp.pl?gene=NBEA
NR2F1	Nuclear Receptor Subfamily 2 Group F Member 1	Protein Coding	51	GC05P093583	13.8058	https://www.genecards.org/cgi-bin/carddisp.pl?gene=NR2F1
MED23	Mediator Complex Subunit 23	Protein Coding	49	GC06M131573	13.8009	https://www.genecards.org/cgi-bin/carddisp.pl?gene=MED23
CARS1	Cysteinyl-TRNA Synthetase 1	Protein Coding	50	GC11M003000	13.7582	https://www.genecards.org/cgi-bin/carddisp.pl?gene=CARS1
ETV6	ETS Variant Transcription Factor 6	Protein Coding	52	GC12P011649	13.7235	https://www.genecards.org/cgi-bin/carddisp.pl?gene=ETV6
APC2	APC Regulator Of WNT Signaling Pathway 2	Protein Coding	48	GC19P003736	13.6619	https://www.genecards.org/cgi-bin/carddisp.pl?gene=APC2
NOS3	Nitric Oxide Synthase 3	Protein Coding	56	GC07P150990	13.6281	https://www.genecards.org/cgi-bin/carddisp.pl?gene=NOS3
PPP2CA	Protein Phosphatase 2 Catalytic Subunit Alpha	Protein Coding	56	GC05M134194	13.5943	https://www.genecards.org/cgi-bin/carddisp.pl?gene=PPP2CA
TTC19	Tetratricopeptide Repeat Domain 19	Protein Coding	47	GC17P015999	13.5909	https://www.genecards.org/cgi-bin/carddisp.pl?gene=TTC19
KAT6A	Lysine Acetyltransferase 6A	Protein Coding	52	GC08M041929	13.5899	https://www.genecards.org/cgi-bin/carddisp.pl?gene=KAT6A
BRD4	Bromodomain Containing 4	Protein Coding	55	GC19M015236	13.5844	https://www.genecards.org/cgi-bin/carddisp.pl?gene=BRD4
SDHD	Succinate Dehydrogenase Complex Subunit D	Protein Coding	51	GC11P112087	13.493	https://www.genecards.org/cgi-bin/carddisp.pl?gene=SDHD
GNB3	G Protein Subunit Beta 3	Protein Coding	53	GC12P006839	13.4736	https://www.genecards.org/cgi-bin/carddisp.pl?gene=GNB3
SHMT2	Serine Hydroxymethyltransferase 2	Protein Coding	52	GC12P057229	13.4651	https://www.genecards.org/cgi-bin/carddisp.pl?gene=SHMT2
LRRK2	Leucine Rich Repeat Kinase 2	Protein Coding	56	GC12P040196	13.4525	https://www.genecards.org/cgi-bin/carddisp.pl?gene=LRRK2
NOS1	Nitric Oxide Synthase 1	Protein Coding	56	GC12M117208	13.4454	https://www.genecards.org/cgi-bin/carddisp.pl?gene=NOS1
CCL2	C-C Motif Chemokine Ligand 2	Protein Coding	56	GC17P034255	13.4161	https://www.genecards.org/cgi-bin/carddisp.pl?gene=CCL2
CLN6	CLN6 Transmembrane ER Protein	Protein Coding	44	GC15M068206	13.415	https://www.genecards.org/cgi-bin/carddisp.pl?gene=CLN6
CDK20	Cyclin Dependent Kinase 20	Protein Coding	49	GC09M087966	13.4018	https://www.genecards.org/cgi-bin/carddisp.pl?gene=CDK20
TBXA2R	Thromboxane A2 Receptor	Protein Coding	56	GC19M003594	13.3692	https://www.genecards.org/cgi-bin/carddisp.pl?gene=TBXA2R
ACADM	Acyl-CoA Dehydrogenase Medium Chain	Protein Coding	52	GC01P075724	13.3203	https://www.genecards.org/cgi-bin/carddisp.pl?gene=ACADM
CYP17A1	Cytochrome P450 Family 17 Subfamily A Member 1	Protein Coding	55	GC10M102830	13.2949	https://www.genecards.org/cgi-bin/carddisp.pl?gene=CYP17A1
ARSA	Arylsulfatase A	Protein Coding	53	GC22M050622	13.2872	https://www.genecards.org/cgi-bin/carddisp.pl?gene=ARSA
ATXN2	Ataxin 2	Protein Coding	50	GC12M111443	13.2804	https://www.genecards.org/cgi-bin/carddisp.pl?gene=ATXN2
PRR12	Proline Rich 12	Protein Coding	39	GC19P049591	13.2712	https://www.genecards.org/cgi-bin/carddisp.pl?gene=PRR12
GATA4	GATA Binding Protein 4	Protein Coding	55	GC08P011676	13.2573	https://www.genecards.org/cgi-bin/carddisp.pl?gene=GATA4
BCHE	Butyrylcholinesterase	Protein Coding	57	GC03M165772	13.2234	https://www.genecards.org/cgi-bin/carddisp.pl?gene=BCHE
ALDH2	Aldehyde Dehydrogenase 2 Family Member	Protein Coding	57	GC12P111766	13.1883	https://www.genecards.org/cgi-bin/carddisp.pl?gene=ALDH2
CP	Ceruloplasmin	Protein Coding	55	GC03M149162	13.1425	https://www.genecards.org/cgi-bin/carddisp.pl?gene=CP
STAG1	Stromal Antigen 1	Protein Coding	48	GC03M136336	13.0522	https://www.genecards.org/cgi-bin/carddisp.pl?gene=STAG1
CREB1	CAMP Responsive Element Binding Protein 1	Protein Coding	56	GC02P207529	13.0021	https://www.genecards.org/cgi-bin/carddisp.pl?gene=CREB1
FMO3	Flavin Containing Dimethylaniline Monoxygenase 3	Protein Coding	53	GC01P171090	12.9989	https://www.genecards.org/cgi-bin/carddisp.pl?gene=FMO3
SHH	Sonic Hedgehog Signaling Molecule	Protein Coding	57	GC07M155799	12.9894	https://www.genecards.org/cgi-bin/carddisp.pl?gene=SHH
UGT1A1	UDP Glucuronosyltransferase Family 1 Member A1	Protein Coding	57	GC02P233760	12.9863	https://www.genecards.org/cgi-bin/carddisp.pl?gene=UGT1A1
RAD50	RAD50 Double Strand Break Repair Protein	Protein Coding	56	GC05P132556	12.9088	https://www.genecards.org/cgi-bin/carddisp.pl?gene=RAD50
CRHR1	Corticotropin Releasing Hormone Receptor 1	Protein Coding	51	GC17P045784	12.8734	https://www.genecards.org/cgi-bin/carddisp.pl?gene=CRHR1
NRG1	Neuregulin 1	Protein Coding	55	GC08P031639	12.8291	https://www.genecards.org/cgi-bin/carddisp.pl?gene=NRG1
ESR2	Estrogen Receptor 2	Protein Coding	56	GC14M064084	12.7759	https://www.genecards.org/cgi-bin/carddisp.pl?gene=ESR2
ADSL	Adenylosuccinate Lyase	Protein Coding	54	GC22P040346	12.7663	https://www.genecards.org/cgi-bin/carddisp.pl?gene=ADSL
TWNK	Twinkle MtDNA Helicase	Protein Coding	47	GC10P101018	12.7654	https://www.genecards.org/cgi-bin/carddisp.pl?gene=TWNK
SCN10A	Sodium Voltage-Gated Channel Alpha Subunit 10	Protein Coding	55	GC03M038713	12.7479	https://www.genecards.org/cgi-bin/carddisp.pl?gene=SCN10A
KAT6B	Lysine Acetyltransferase 6B	Protein Coding	52	GC10P074873	12.7297	https://www.genecards.org/cgi-bin/carddisp.pl?gene=KAT6B
ZNF804A	Zinc Finger Protein 804A	Protein Coding	42	GC02P184598	12.7038	https://www.genecards.org/cgi-bin/carddisp.pl?gene=ZNF804A
BRAF	B-Raf Proto-Oncogene, Serine/Threonine Kinase	Protein Coding	60	GC07M140742	12.689	https://www.genecards.org/cgi-bin/carddisp.pl?gene=BRAF
SLC1A2	Solute Carrier Family 1 Member 2	Protein Coding	56	GC11M035267	12.6596	https://www.genecards.org/cgi-bin/carddisp.pl?gene=SLC1A2
C19orf12	Chromosome 19 Open Reading Frame 12	Protein Coding	42	GC19M070406	12.6587	https://www.genecards.org/cgi-bin/carddisp.pl?gene=C19orf12
SEMA3E	Semaphorin 3E	Protein Coding	51	GC07M083363	12.6517	https://www.genecards.org/cgi-bin/carddisp.pl?gene=SEMA3E
DTNBP1	Dystrobrevin Binding Protein 1	Protein Coding	48	GC06M015529	12.6325	https://www.genecards.org/cgi-bin/carddisp.pl?gene=DTNBP1
DHX30	DExH-Box Helicase 30	Protein Coding	47	GC03P047802	12.6188	https://www.genecards.org/cgi-bin/carddisp.pl?gene=DHX30
TNFRSF1A	TNF Receptor Superfamily Member 1A	Protein Coding	57	GC12M006328	12.5966	https://www.genecards.org/cgi-bin/carddisp.pl?gene=TNFRSF1A
KDM6B	Lysine Demethylase 6B	Protein Coding	52	GC17P007834	12.5535	https://www.genecards.org/cgi-bin/carddisp.pl?gene=KDM6B
GLI2	GLI Family Zinc Finger 2	Protein Coding	56	GC02P120735	12.5393	https://www.genecards.org/cgi-bin/carddisp.pl?gene=GLI2
KANSL1	KAT8 Regulatory NSL Complex Subunit 1	Protein Coding	47	GC17M051990	12.5256	https://www.genecards.org/cgi-bin/carddisp.pl?gene=KANSL1
BRWD3	Bromodomain And WD Repeat Domain Containing 3	Protein Coding	42	GC0XM080669	12.4944	https://www.genecards.org/cgi-bin/carddisp.pl?gene=BRWD3
GFAP	Glial Fibrillary Acidic Protein	Protein Coding	55	GC17M051925	12.4652	https://www.genecards.org/cgi-bin/carddisp.pl?gene=GFAP
BCL11B	BAF Chromatin Remodeling Complex Subunit BCL11B	Protein Coding	48	GC14M099169	12.35	https://www.genecards.org/cgi-bin/carddisp.pl?gene=BCL11B
IMMP2L	Inner Mitochondrial Membrane Peptidase Subunit 2	Protein Coding	43	GC07M110663	12.2891	https://www.genecards.org/cgi-bin/carddisp.pl?gene=IMMP2L
DMD	Dystrophin	Protein Coding	52	GC0XM031097	12.1864	https://www.genecards.org/cgi-bin/carddisp.pl?gene=DMD
ATP2A2	ATPase Sarcoplasmic/Endoplasmic Reticulum Ca2+ Transporting 2	Protein Coding	58	GC12P110280	12.1829	https://www.genecards.org/cgi-bin/carddisp.pl?gene=ATP2A2
SERPINA3	Serpin Family A Member 3	Protein Coding	50	GC14P094612	12.1709	https://www.genecards.org/cgi-bin/carddisp.pl?gene=SERPINA3
NTRK3	Neurotrophic Receptor Tyrosine Kinase 3	Protein Coding	59	GC15M087859	12.1589	https://www.genecards.org/cgi-bin/carddisp.pl?gene=NTRK3
KDM5B	Lysine Demethylase 5B	Protein Coding	52	GC01M202696	12.154	https://www.genecards.org/cgi-bin/carddisp.pl?gene=KDM5B
KMT2E	Lysine Methyltransferase 2E (Inactive)	Protein Coding	48	GC07P105026	12.1255	https://www.genecards.org/cgi-bin/carddisp.pl?gene=KMT2E
TGFB1	Transforming Growth Factor Beta 1	Protein Coding	60	GC19M041301	12.108	https://www.genecards.org/cgi-bin/carddisp.pl?gene=TGFB1
IGF1R	Insulin Like Growth Factor 1 Receptor	Protein Coding	61	GC15P098648	12.0574	https://www.genecards.org/cgi-bin/carddisp.pl?gene=IGF1R
ADIPOQ	Adiponectin, C1Q And Collagen Domain Containing	Protein Coding	52	GC03P186842	12.05	https://www.genecards.org/cgi-bin/carddisp.pl?gene=ADIPOQ
CRBN	Cereblon	Protein Coding	51	GC03M003144	12.0413	https://www.genecards.org/cgi-bin/carddisp.pl?gene=CRBN
PER3	Period Circadian Regulator 3	Protein Coding	48	GC01P007785	12.0277	https://www.genecards.org/cgi-bin/carddisp.pl?gene=PER3
DUS4L	Dihydrouridine Synthase 4 Like	Protein Coding	43	GC07P107563	11.9484	https://www.genecards.org/cgi-bin/carddisp.pl?gene=DUS4L
SMARCC2	SWI/SNF Related, Matrix Associated, Actin Dependent Regulator Of Chromatin Subfamily C Member 2	Protein Coding	51	GC12M057040	11.946	https://www.genecards.org/cgi-bin/carddisp.pl?gene=SMARCC2
ARID2	AT-Rich Interaction Domain 2	Protein Coding	48	GC12P045729	11.9408	https://www.genecards.org/cgi-bin/carddisp.pl?gene=ARID2
APOA1	Apolipoprotein A1	Protein Coding	57	GC11M116835	11.8914	https://www.genecards.org/cgi-bin/carddisp.pl?gene=APOA1
TYR	Tyrosinase	Protein Coding	55	GC11P089177	11.8718	https://www.genecards.org/cgi-bin/carddisp.pl?gene=TYR
ABCG8	ATP Binding Cassette Subfamily G Member 8	Protein Coding	50	GC02P043828	11.8254	https://www.genecards.org/cgi-bin/carddisp.pl?gene=ABCG8
PER2	Period Circadian Regulator 2	Protein Coding	50	GC02M238244	11.8193	https://www.genecards.org/cgi-bin/carddisp.pl?gene=PER2
PSAP	Prosaposin	Protein Coding	54	GC10M071816	11.7521	https://www.genecards.org/cgi-bin/carddisp.pl?gene=PSAP
CXCL8	C-X-C Motif Chemokine Ligand 8	Protein Coding	50	GC04P073740	11.7478	https://www.genecards.org/cgi-bin/carddisp.pl?gene=CXCL8
CYP21A2	Cytochrome P450 Family 21 Subfamily A Member 2	Protein Coding	51	GC06P092176	11.7372	https://www.genecards.org/cgi-bin/carddisp.pl?gene=CYP21A2
CNTN4	Contactin 4	Protein Coding	48	GC03P002117	11.7213	https://www.genecards.org/cgi-bin/carddisp.pl?gene=CNTN4
NPC2	NPC Intracellular Cholesterol Transporter 2	Protein Coding	50	GC14M074476	11.7191	https://www.genecards.org/cgi-bin/carddisp.pl?gene=NPC2
TET3	Tet Methylcytosine Dioxygenase 3	Protein Coding	48	GC02P073986	11.7113	https://www.genecards.org/cgi-bin/carddisp.pl?gene=TET3
DNMT1	DNA Methyltransferase 1	Protein Coding	59	GC19M010133	11.6968	https://www.genecards.org/cgi-bin/carddisp.pl?gene=DNMT1
S100B	S100 Calcium Binding Protein B	Protein Coding	51	GC21M051379	11.6718	https://www.genecards.org/cgi-bin/carddisp.pl?gene=S100B
NRXN3	Neurexin 3	Protein Coding	50	GC14P078170	11.6376	https://www.genecards.org/cgi-bin/carddisp.pl?gene=NRXN3
CACNA1H	Calcium Voltage-Gated Channel Subunit Alpha1 H	Protein Coding	57	GC16P001153	11.6266	https://www.genecards.org/cgi-bin/carddisp.pl?gene=CACNA1H
LHCGR	Luteinizing Hormone/Choriogonadotropin Receptor	Protein Coding	53	GC02M048686	11.5762	https://www.genecards.org/cgi-bin/carddisp.pl?gene=LHCGR
TBP	TATA-Box Binding Protein	Protein Coding	55	GC06P170554	11.5692	https://www.genecards.org/cgi-bin/carddisp.pl?gene=TBP
DCC	DCC Netrin 1 Receptor	Protein Coding	53	GC18P052340	11.5633	https://www.genecards.org/cgi-bin/carddisp.pl?gene=DCC
DDC	Dopa Decarboxylase	Protein Coding	57	GC07M050458	11.5611	https://www.genecards.org/cgi-bin/carddisp.pl?gene=DDC
INSR	Insulin Receptor	Protein Coding	60	GC19M007112	11.5516	https://www.genecards.org/cgi-bin/carddisp.pl?gene=INSR
PIR	Pirin	Protein Coding	44	GC0XM015402	11.5301	https://www.genecards.org/cgi-bin/carddisp.pl?gene=PIR
CYP19A1	Cytochrome P450 Family 19 Subfamily A Member 1	Protein Coding	55	GC15M051208	11.5227	https://www.genecards.org/cgi-bin/carddisp.pl?gene=CYP19A1
SLC1A3	Solute Carrier Family 1 Member 3	Protein Coding	56	GC05P036654	11.518	https://www.genecards.org/cgi-bin/carddisp.pl?gene=SLC1A3
FUS	FUS RNA Binding Protein	Protein Coding	51	GC16P031180	11.4831	https://www.genecards.org/cgi-bin/carddisp.pl?gene=FUS
SMARCE1	SWI/SNF Related, Matrix Associated, Actin Dependent Regulator Of Chromatin, Subfamily E, Member 1	Protein Coding	51	GC17M040624	11.443	https://www.genecards.org/cgi-bin/carddisp.pl?gene=SMARCE1
DPP6	Dipeptidyl Peptidase Like 6	Protein Coding	52	GC07P153748	11.443	https://www.genecards.org/cgi-bin/carddisp.pl?gene=DPP6
PPARG	Peroxisome Proliferator Activated Receptor Gamma	Protein Coding	60	GC03P012287	11.4239	https://www.genecards.org/cgi-bin/carddisp.pl?gene=PPARG
SLC2A3	Solute Carrier Family 2 Member 3	Protein Coding	55	GC12M007919	11.381	https://www.genecards.org/cgi-bin/carddisp.pl?gene=SLC2A3
KCNT1	Potassium Sodium-Activated Channel Subfamily T Member 1	Protein Coding	50	GC09P135702	11.344	https://www.genecards.org/cgi-bin/carddisp.pl?gene=KCNT1
L1CAM	L1 Cell Adhesion Molecule	Protein Coding	54	GC0XM153864	11.3364	https://www.genecards.org/cgi-bin/carddisp.pl?gene=L1CAM
IMPDH2	Inosine Monophosphate Dehydrogenase 2	Protein Coding	55	GC03M051546	11.3304	https://www.genecards.org/cgi-bin/carddisp.pl?gene=IMPDH2
CAT	Catalase	Protein Coding	58	GC11P034460	11.3157	https://www.genecards.org/cgi-bin/carddisp.pl?gene=CAT
GHR	Growth Hormone Receptor	Protein Coding	53	GC05P042429	11.3121	https://www.genecards.org/cgi-bin/carddisp.pl?gene=GHR
CLCN1	Chloride Voltage-Gated Channel 1	Protein Coding	50	GC07P143316	11.3074	https://www.genecards.org/cgi-bin/carddisp.pl?gene=CLCN1
NALCN	Sodium Leak Channel, Non-Selective	Protein Coding	47	GC13M101053	11.287	https://www.genecards.org/cgi-bin/carddisp.pl?gene=NALCN
ACHE	Acetylcholinesterase (Cartwright Blood Group)	Protein Coding	53	GC07M100889	11.2748	https://www.genecards.org/cgi-bin/carddisp.pl?gene=ACHE
MT-ND4	Mitochondrially Encoded NADH:Ubiquinone Oxidoreductase Core Subunit 4	Protein Coding	39	GCMTP010762	11.2571	https://www.genecards.org/cgi-bin/carddisp.pl?gene=MT-ND4
RBFOX1	RNA Binding Fox-1 Homolog 1	Protein Coding	46	GC16P013626	11.2497	https://www.genecards.org/cgi-bin/carddisp.pl?gene=RBFOX1
GABRB2	Gamma-Aminobutyric Acid Type A Receptor Subunit Beta2	Protein Coding	56	GC05M161288	11.2381	https://www.genecards.org/cgi-bin/carddisp.pl?gene=GABRB2
MFSD8	Major Facilitator Superfamily Domain Containing 8	Protein Coding	43	GC04M127917	11.1981	https://www.genecards.org/cgi-bin/carddisp.pl?gene=MFSD8
ATXN7	Ataxin 7	Protein Coding	48	GC03P063864	11.1974	https://www.genecards.org/cgi-bin/carddisp.pl?gene=ATXN7
SPR	Sepiapterin Reductase	Protein Coding	56	GC02P072850	11.1447	https://www.genecards.org/cgi-bin/carddisp.pl?gene=SPR
PVALB	Parvalbumin	Protein Coding	47	GC22M036800	11.1292	https://www.genecards.org/cgi-bin/carddisp.pl?gene=PVALB
PON1	Paraoxonase 1	Protein Coding	55	GC07M095297	11.124	https://www.genecards.org/cgi-bin/carddisp.pl?gene=PON1
BRPF1	Bromodomain And PHD Finger Containing 1	Protein Coding	46	GC03P009731	11.1217	https://www.genecards.org/cgi-bin/carddisp.pl?gene=BRPF1
ALDH18A1	Aldehyde Dehydrogenase 18 Family Member A1	Protein Coding	53	GC10M095605	11.1131	https://www.genecards.org/cgi-bin/carddisp.pl?gene=ALDH18A1
SPG7	SPG7 Matrix AAA Peptidase Subunit, Paraplegin	Protein Coding	51	GC16P091579	11.1058	https://www.genecards.org/cgi-bin/carddisp.pl?gene=SPG7
ARID1A	AT-Rich Interaction Domain 1A	Protein Coding	52	GC01P026693	11.1051	https://www.genecards.org/cgi-bin/carddisp.pl?gene=ARID1A
LEPR	Leptin Receptor	Protein Coding	57	GC01P065421	11.0988	https://www.genecards.org/cgi-bin/carddisp.pl?gene=LEPR
FOS	Fos Proto-Oncogene, AP-1 Transcription Factor Subunit	Protein Coding	57	GC14P075278	11.0936	https://www.genecards.org/cgi-bin/carddisp.pl?gene=FOS
PINK1	PTEN Induced Kinase 1	Protein Coding	53	GC01P020634	11.0548	https://www.genecards.org/cgi-bin/carddisp.pl?gene=PINK1
SCN3A	Sodium Voltage-Gated Channel Alpha Subunit 3	Protein Coding	55	GC02M165087	11.049	https://www.genecards.org/cgi-bin/carddisp.pl?gene=SCN3A
SMS	Spermine Synthase	Protein Coding	51	GC0XP021958	11.0138	https://www.genecards.org/cgi-bin/carddisp.pl?gene=SMS
TET2	Tet Methylcytosine Dioxygenase 2	Protein Coding	52	GC04P105145	10.9884	https://www.genecards.org/cgi-bin/carddisp.pl?gene=TET2
MYH6	Myosin Heavy Chain 6	Protein Coding	52	GC14M023381	10.9156	https://www.genecards.org/cgi-bin/carddisp.pl?gene=MYH6
SUPT16H	SPT16 Homolog, Facilitates Chromatin Remodeling Subunit	Protein Coding	46	GC14M021351	10.9067	https://www.genecards.org/cgi-bin/carddisp.pl?gene=SUPT16H
CHAT	Choline O-Acetyltransferase	Protein Coding	55	GC10P049609	10.8996	https://www.genecards.org/cgi-bin/carddisp.pl?gene=CHAT
GNRH1	Gonadotropin Releasing Hormone 1	Protein Coding	47	GC08M025419	10.8876	https://www.genecards.org/cgi-bin/carddisp.pl?gene=GNRH1
TBX5	T-Box Transcription Factor 5	Protein Coding	52	GC12M114353	10.8703	https://www.genecards.org/cgi-bin/carddisp.pl?gene=TBX5
ARVCF	ARVCF Delta Catenin Family Member	Protein Coding	44	GC22M019966	10.869	https://www.genecards.org/cgi-bin/carddisp.pl?gene=ARVCF
REN	Renin	Protein Coding	55	GC01M204154	10.8624	https://www.genecards.org/cgi-bin/carddisp.pl?gene=REN
PAX2	Paired Box 2	Protein Coding	53	GC10P100735	10.8594	https://www.genecards.org/cgi-bin/carddisp.pl?gene=PAX2
KDM4C	Lysine Demethylase 4C	Protein Coding	48	GC09P006720	10.8577	https://www.genecards.org/cgi-bin/carddisp.pl?gene=KDM4C
GH1	Growth Hormone 1	Protein Coding	50	GC17M063917	10.8301	https://www.genecards.org/cgi-bin/carddisp.pl?gene=GH1
SOX11	SRY-Box Transcription Factor 11	Protein Coding	47	GC02P005707	10.8248	https://www.genecards.org/cgi-bin/carddisp.pl?gene=SOX11
CLCNKB	Chloride Voltage-Gated Channel Kb	Protein Coding	50	GC01P016055	10.812	https://www.genecards.org/cgi-bin/carddisp.pl?gene=CLCNKB
CFAP65	Cilia And Flagella Associated Protein 65	Protein Coding	42	GC02M219003	10.806	https://www.genecards.org/cgi-bin/carddisp.pl?gene=CFAP65
SERPINE1	Serpin Family E Member 1	Protein Coding	57	GC07P101127	10.7737	https://www.genecards.org/cgi-bin/carddisp.pl?gene=SERPINE1
GRM2	Glutamate Metabotropic Receptor 2	Protein Coding	52	GC03P051707	10.7728	https://www.genecards.org/cgi-bin/carddisp.pl?gene=GRM2
AGT	Angiotensinogen	Protein Coding	56	GC01M230690	10.7617	https://www.genecards.org/cgi-bin/carddisp.pl?gene=AGT
VDR	Vitamin D Receptor	Protein Coding	56	GC12M047841	10.7489	https://www.genecards.org/cgi-bin/carddisp.pl?gene=VDR
SCN11A	Sodium Voltage-Gated Channel Alpha Subunit 11	Protein Coding	51	GC03M038862	10.7009	https://www.genecards.org/cgi-bin/carddisp.pl?gene=SCN11A
MED13L	Mediator Complex Subunit 13L	Protein Coding	46	GC12M115953	10.6752	https://www.genecards.org/cgi-bin/carddisp.pl?gene=MED13L
ACADS	Acyl-CoA Dehydrogenase Short Chain	Protein Coding	52	GC12P126959	10.6712	https://www.genecards.org/cgi-bin/carddisp.pl?gene=ACADS
VEGFA	Vascular Endothelial Growth Factor A	Protein Coding	56	GC06P043770	10.6644	https://www.genecards.org/cgi-bin/carddisp.pl?gene=VEGFA
PRKAR1B	Protein Kinase CAMP-Dependent Type I Regulatory Subunit Beta	Protein Coding	53	GC07M000549	10.6597	https://www.genecards.org/cgi-bin/carddisp.pl?gene=PRKAR1B
ALDH7A1	Aldehyde Dehydrogenase 7 Family Member A1	Protein Coding	55	GC05M126541	10.6569	https://www.genecards.org/cgi-bin/carddisp.pl?gene=ALDH7A1
SLC9A9	Solute Carrier Family 9 Member A9	Protein Coding	46	GC03M143265	10.637	https://www.genecards.org/cgi-bin/carddisp.pl?gene=SLC9A9
TNRC6B	Trinucleotide Repeat Containing Adaptor 6B	Protein Coding	45	GC22P040044	10.6364	https://www.genecards.org/cgi-bin/carddisp.pl?gene=TNRC6B
RSRC1	Arginine And Serine Rich Coiled-Coil 1	Protein Coding	46	GC03P158105	10.6228	https://www.genecards.org/cgi-bin/carddisp.pl?gene=RSRC1
FGF8	Fibroblast Growth Factor 8	Protein Coding	54	GC10M101770	10.6174	https://www.genecards.org/cgi-bin/carddisp.pl?gene=FGF8
ATXN1	Ataxin 1	Protein Coding	50	GC06M016299	10.6005	https://www.genecards.org/cgi-bin/carddisp.pl?gene=ATXN1
CYFIP1	Cytoplasmic FMR1 Interacting Protein 1	Protein Coding	46	GC15M022867	10.5989	https://www.genecards.org/cgi-bin/carddisp.pl?gene=CYFIP1
POLR3B	RNA Polymerase III Subunit B	Protein Coding	50	GC12P106357	10.583	https://www.genecards.org/cgi-bin/carddisp.pl?gene=POLR3B
AVP	Arginine Vasopressin	Protein Coding	51	GC20M003082	10.5807	https://www.genecards.org/cgi-bin/carddisp.pl?gene=AVP
GPLD1	Glycosylphosphatidylinositol Specific Phospholipase D1	Protein Coding	50	GC06M024505	10.5549	https://www.genecards.org/cgi-bin/carddisp.pl?gene=GPLD1
HIRA	Histone Cell Cycle Regulator	Protein Coding	50	GC22M019330	10.5544	https://www.genecards.org/cgi-bin/carddisp.pl?gene=HIRA
MTR	5-Methyltetrahydrofolate-Homocysteine Methyltransferase	Protein Coding	54	GC01P236795	10.5254	https://www.genecards.org/cgi-bin/carddisp.pl?gene=MTR
BCORL1	BCL6 Corepressor Like 1	Protein Coding	41	GC0XP129980	10.5215	https://www.genecards.org/cgi-bin/carddisp.pl?gene=BCORL1
GSK3B	Glycogen Synthase Kinase 3 Beta	Protein Coding	57	GC03M119821	10.4778	https://www.genecards.org/cgi-bin/carddisp.pl?gene=GSK3B
MVK	Mevalonate Kinase	Protein Coding	54	GC12P109573	10.4613	https://www.genecards.org/cgi-bin/carddisp.pl?gene=MVK
MT-CO1	Mitochondrially Encoded Cytochrome C Oxidase I	Protein Coding	38	GCMTP005906	10.4546	https://www.genecards.org/cgi-bin/carddisp.pl?gene=MT-CO1
ABCA1	ATP Binding Cassette Subfamily A Member 1	Protein Coding	55	GC09M104781	10.429	https://www.genecards.org/cgi-bin/carddisp.pl?gene=ABCA1
FKBP10	FKBP Prolyl Isomerase 10	Protein Coding	50	GC17P041812	10.4211	https://www.genecards.org/cgi-bin/carddisp.pl?gene=FKBP10
KCNB1	Potassium Voltage-Gated Channel Subfamily B Member 1	Protein Coding	54	GC20M049293	10.4134	https://www.genecards.org/cgi-bin/carddisp.pl?gene=KCNB1
ADA	Adenosine Deaminase	Protein Coding	57	GC20M044620	10.4034	https://www.genecards.org/cgi-bin/carddisp.pl?gene=ADA
ADRA2A	Adrenoceptor Alpha 2A	Protein Coding	52	GC10P111077	10.3965	https://www.genecards.org/cgi-bin/carddisp.pl?gene=ADRA2A
SIN3B	SIN3 Transcription Regulator Family Member B	Protein Coding	46	GC19P016829	10.3747	https://www.genecards.org/cgi-bin/carddisp.pl?gene=SIN3B
AGTR1	Angiotensin II Receptor Type 1	Protein Coding	58	GC03P148697	10.358	https://www.genecards.org/cgi-bin/carddisp.pl?gene=AGTR1
TTR	Transthyretin	Protein Coding	55	GC18P031557	10.3507	https://www.genecards.org/cgi-bin/carddisp.pl?gene=TTR
HP	Haptoglobin	Protein Coding	52	GC16P072372	10.3481	https://www.genecards.org/cgi-bin/carddisp.pl?gene=HP
HOXA1	Homeobox A1	Protein Coding	48	GC07M027092	10.3368	https://www.genecards.org/cgi-bin/carddisp.pl?gene=HOXA1
HMGCR	3-Hydroxy-3-Methylglutaryl-CoA Reductase	Protein Coding	53	GC05P075336	10.2947	https://www.genecards.org/cgi-bin/carddisp.pl?gene=HMGCR
ADORA2A	Adenosine A2a Receptor	Protein Coding	53	GC22P024417	10.2888	https://www.genecards.org/cgi-bin/carddisp.pl?gene=ADORA2A
RETN	Resistin	Protein Coding	49	GC19P007669	10.2705	https://www.genecards.org/cgi-bin/carddisp.pl?gene=RETN
HOXB8	Homeobox B8	Protein Coding	43	GC17M048611	10.2642	https://www.genecards.org/cgi-bin/carddisp.pl?gene=HOXB8
PAFAH1B1	Platelet Activating Factor Acetylhydrolase 1b Regulatory Subunit 1	Protein Coding	53	GC17P002593	10.2467	https://www.genecards.org/cgi-bin/carddisp.pl?gene=PAFAH1B1
KAT5	Lysine Acetyltransferase 5	Protein Coding	57	GC11P065711	10.2142	https://www.genecards.org/cgi-bin/carddisp.pl?gene=KAT5
POLR3A	RNA Polymerase III Subunit A	Protein Coding	51	GC10M078686	10.2055	https://www.genecards.org/cgi-bin/carddisp.pl?gene=POLR3A
PHEX	Phosphate Regulating Endopeptidase X-Linked	Protein Coding	50	GC0XP022032	10.2048	https://www.genecards.org/cgi-bin/carddisp.pl?gene=PHEX
LGI1	Leucine Rich Glioma Inactivated 1	Protein Coding	51	GC10P093757	10.1903	https://www.genecards.org/cgi-bin/carddisp.pl?gene=LGI1
GRM3	Glutamate Metabotropic Receptor 3	Protein Coding	53	GC07P086643	10.1748	https://www.genecards.org/cgi-bin/carddisp.pl?gene=GRM3
ACTB	Actin Beta	Protein Coding	56	GC07M005527	10.1428	https://www.genecards.org/cgi-bin/carddisp.pl?gene=ACTB
EDNRB	Endothelin Receptor Type B	Protein Coding	56	GC13M077895	10.1395	https://www.genecards.org/cgi-bin/carddisp.pl?gene=EDNRB
NPRL3	NPR3 Like, GATOR1 Complex Subunit	Protein Coding	45	GC16M000084	10.13	https://www.genecards.org/cgi-bin/carddisp.pl?gene=NPRL3
P3H1	Prolyl 3-Hydroxylase 1	Protein Coding	48	GC01M042746	10.1222	https://www.genecards.org/cgi-bin/carddisp.pl?gene=P3H1
SOD2	Superoxide Dismutase 2	Protein Coding	53	GC06M159669	10.0916	https://www.genecards.org/cgi-bin/carddisp.pl?gene=SOD2
PLCD1	Phospholipase C Delta 1	Protein Coding	55	GC03M038008	10.0752	https://www.genecards.org/cgi-bin/carddisp.pl?gene=PLCD1
TRH	Thyrotropin Releasing Hormone	Protein Coding	48	GC03P129974	10.0711	https://www.genecards.org/cgi-bin/carddisp.pl?gene=TRH
NKX2-5	NK2 Homeobox 5	Protein Coding	51	GC05M173232	10.069	https://www.genecards.org/cgi-bin/carddisp.pl?gene=NKX2-5
GLI3	GLI Family Zinc Finger 3	Protein Coding	56	GC07M041960	10.061	https://www.genecards.org/cgi-bin/carddisp.pl?gene=GLI3
SYNJ1	Synaptojanin 1	Protein Coding	52	GC21M032628	10.0546	https://www.genecards.org/cgi-bin/carddisp.pl?gene=SYNJ1
TBC1D24	TBC1 Domain Family Member 24	Protein Coding	45	GC16P002475	10.0442	https://www.genecards.org/cgi-bin/carddisp.pl?gene=TBC1D24
HADHA	Hydroxyacyl-CoA Dehydrogenase Trifunctional Multienzyme Complex Subunit Alpha	Protein Coding	52	GC02M026190	10.0376	https://www.genecards.org/cgi-bin/carddisp.pl?gene=HADHA
UFD1	Ubiquitin Recognition Factor In ER Associated Degradation 1	Protein Coding	51	GC22M019455	10.029	https://www.genecards.org/cgi-bin/carddisp.pl?gene=UFD1
WDR73	WD Repeat Domain 73	Protein Coding	44	GC15M084639	10.0222	https://www.genecards.org/cgi-bin/carddisp.pl?gene=WDR73

## Sheet: dementia
Gene Symbol	Description	Category	Gifts	GC Id	Relevance score	GeneCards Link
MAPT	Microtubule Associated Protein Tau	Protein Coding	57	GC17P045894	87.9869	https://www.genecards.org/cgi-bin/carddisp.pl?gene=MAPT
VCP	Valosin Containing Protein	Protein Coding	57	GC09M035056	83.1672	https://www.genecards.org/cgi-bin/carddisp.pl?gene=VCP
PSEN1	Presenilin 1	Protein Coding	60	GC14P073136	72.3118	https://www.genecards.org/cgi-bin/carddisp.pl?gene=PSEN1
C9orf72	C9orf72-SMCR8 Complex Subunit	Protein Coding	48	GC09M028534	65.0614	https://www.genecards.org/cgi-bin/carddisp.pl?gene=C9orf72
GRN	Granulin Precursor	Protein Coding	55	GC17P044345	63.1721	https://www.genecards.org/cgi-bin/carddisp.pl?gene=GRN
SQSTM1	Sequestosome 1	Protein Coding	55	GC05P179806	62.8241	https://www.genecards.org/cgi-bin/carddisp.pl?gene=SQSTM1
TARDBP	TAR DNA Binding Protein	Protein Coding	53	GC01P011013	62.5513	https://www.genecards.org/cgi-bin/carddisp.pl?gene=TARDBP
FUS	FUS RNA Binding Protein	Protein Coding	51	GC16P031180	56.4896	https://www.genecards.org/cgi-bin/carddisp.pl?gene=FUS
CHMP2B	Charged Multivesicular Body Protein 2B	Protein Coding	50	GC03P087227	54.8994	https://www.genecards.org/cgi-bin/carddisp.pl?gene=CHMP2B
SNCA	Synuclein Alpha	Protein Coding	59	GC04M089724	54.0897	https://www.genecards.org/cgi-bin/carddisp.pl?gene=SNCA
TBK1	TANK Binding Kinase 1	Protein Coding	56	GC12P064451	48.1749	https://www.genecards.org/cgi-bin/carddisp.pl?gene=TBK1
CHCHD10	Coiled-Coil-Helix-Coiled-Coil-Helix Domain Containing 10	Protein Coding	45	GC22M023765	47.293	https://www.genecards.org/cgi-bin/carddisp.pl?gene=CHCHD10
TREM2	Triggering Receptor Expressed On Myeloid Cells 2	Protein Coding	51	GC06M071918	46.3188	https://www.genecards.org/cgi-bin/carddisp.pl?gene=TREM2
APP	Amyloid Beta Precursor Protein	Protein Coding	58	GC21M025880	45.1546	https://www.genecards.org/cgi-bin/carddisp.pl?gene=APP
APOE	Apolipoprotein E	Protein Coding	57	GC19P073055	43.0483	https://www.genecards.org/cgi-bin/carddisp.pl?gene=APOE
DNMT1	DNA Methyltransferase 1	Protein Coding	59	GC19M010133	42.1343	https://www.genecards.org/cgi-bin/carddisp.pl?gene=DNMT1
TMEM106B	Transmembrane Protein 106B	Protein Coding	46	GC07P012230	41.3329	https://www.genecards.org/cgi-bin/carddisp.pl?gene=TMEM106B
GBA1	Glucosylceramidase Beta 1	Protein Coding	55	GC01M155375	40.1617	https://www.genecards.org/cgi-bin/carddisp.pl?gene=GBA1
UBQLN2	Ubiquilin 2	Protein Coding	50	GC0XP056563	39.8553	https://www.genecards.org/cgi-bin/carddisp.pl?gene=UBQLN2
HNRNPA2B1	Heterogeneous Nuclear Ribonucleoprotein A2/B1	Protein Coding	52	GC07M026174	38.1222	https://www.genecards.org/cgi-bin/carddisp.pl?gene=HNRNPA2B1
SNCB	Synuclein Beta	Protein Coding	50	GC05M176620	37.6022	https://www.genecards.org/cgi-bin/carddisp.pl?gene=SNCB
PRNP	Prion Protein	Protein Coding	55	GC20P004686	36.3257	https://www.genecards.org/cgi-bin/carddisp.pl?gene=PRNP
PARK7	Parkinsonism Associated Deglycase	Protein Coding	54	GC01P008140	34.6839	https://www.genecards.org/cgi-bin/carddisp.pl?gene=PARK7
HNRNPA1	Heterogeneous Nuclear Ribonucleoprotein A1	Protein Coding	55	GC12P054280	34.3794	https://www.genecards.org/cgi-bin/carddisp.pl?gene=HNRNPA1
OPTN	Optineurin	Protein Coding	50	GC10P013099	34.2219	https://www.genecards.org/cgi-bin/carddisp.pl?gene=OPTN
CCNF	Cyclin F	Protein Coding	47	GC16P002429	33.1257	https://www.genecards.org/cgi-bin/carddisp.pl?gene=CCNF
ITM2B	Integral Membrane Protein 2B	Protein Coding	51	GC13P048233	32.2855	https://www.genecards.org/cgi-bin/carddisp.pl?gene=ITM2B
NOTCH3	Notch Receptor 3	Protein Coding	58	GC19M015159	29.0279	https://www.genecards.org/cgi-bin/carddisp.pl?gene=NOTCH3
TIA1	TIA1 Cytotoxic Granule Associated RNA Binding Protein	Protein Coding	48	GC02M070209	28.9585	https://www.genecards.org/cgi-bin/carddisp.pl?gene=TIA1
TRPM7	Transient Receptor Potential Cation Channel Subfamily M Member 7	Protein Coding	50	GC15M050552	28.4741	https://www.genecards.org/cgi-bin/carddisp.pl?gene=TRPM7
MT-ND1	Mitochondrially Encoded NADH:Ubiquinone Oxidoreductase Core Subunit 1	Protein Coding	36	GCMTP003309	27.4186	https://www.genecards.org/cgi-bin/carddisp.pl?gene=MT-ND1
PSEN2	Presenilin 2	Protein Coding	56	GC01P226870	26.626	https://www.genecards.org/cgi-bin/carddisp.pl?gene=PSEN2
CYLD	CYLD Lysine 63 Deubiquitinase	Protein Coding	55	GC16P050742	26.1701	https://www.genecards.org/cgi-bin/carddisp.pl?gene=CYLD
SERPINI1	Serpin Family I Member 1	Protein Coding	53	GC03P167735	26.0072	https://www.genecards.org/cgi-bin/carddisp.pl?gene=SERPINI1
ATXN2	Ataxin 2	Protein Coding	50	GC12M111443	25.5661	https://www.genecards.org/cgi-bin/carddisp.pl?gene=ATXN2
LRRK2	Leucine Rich Repeat Kinase 2	Protein Coding	56	GC12P040196	25.3858	https://www.genecards.org/cgi-bin/carddisp.pl?gene=LRRK2
TUBA4A	Tubulin Alpha 4a	Protein Coding	53	GC02M219249	24.9056	https://www.genecards.org/cgi-bin/carddisp.pl?gene=TUBA4A
TYROBP	Transmembrane Immune Signaling Adaptor TYROBP	Protein Coding	50	GC19M035904	24.3816	https://www.genecards.org/cgi-bin/carddisp.pl?gene=TYROBP
ATP13A2	ATPase Cation Transporting 13A2	Protein Coding	51	GC01M016985	24.3612	https://www.genecards.org/cgi-bin/carddisp.pl?gene=ATP13A2
CSF1R	Colony Stimulating Factor 1 Receptor	Protein Coding	59	GC05M150053	22.8377	https://www.genecards.org/cgi-bin/carddisp.pl?gene=CSF1R
SOD1	Superoxide Dismutase 1	Protein Coding	60	GC21P031659	22.1814	https://www.genecards.org/cgi-bin/carddisp.pl?gene=SOD1
SPTLC1	Serine Palmitoyltransferase Long Chain Base Subunit 1	Protein Coding	53	GC09M096508	21.8505	https://www.genecards.org/cgi-bin/carddisp.pl?gene=SPTLC1
PRKN	Parkin RBR E3 Ubiquitin Protein Ligase	Protein Coding	53	GC06M161348	21.8439	https://www.genecards.org/cgi-bin/carddisp.pl?gene=PRKN
SORL1	Sortilin Related Receptor 1	Protein Coding	53	GC11P121452	20.3865	https://www.genecards.org/cgi-bin/carddisp.pl?gene=SORL1
MATR3	Matrin 3	Protein Coding	48	GC05P139274	19.957	https://www.genecards.org/cgi-bin/carddisp.pl?gene=MATR3
HTT	Huntingtin	Protein Coding	51	GC04P003041	19.8779	https://www.genecards.org/cgi-bin/carddisp.pl?gene=HTT
DCTN1	Dynactin Subunit 1	Protein Coding	53	GC02M074361	19.5066	https://www.genecards.org/cgi-bin/carddisp.pl?gene=DCTN1
BCHE	Butyrylcholinesterase	Protein Coding	57	GC03M165772	19.4552	https://www.genecards.org/cgi-bin/carddisp.pl?gene=BCHE
PINK1	PTEN Induced Kinase 1	Protein Coding	53	GC01P020634	19.1368	https://www.genecards.org/cgi-bin/carddisp.pl?gene=PINK1
MT-ATP6	Mitochondrially Encoded ATP Synthase Membrane Subunit 6	Protein Coding	39	GCMTP008531	18.3028	https://www.genecards.org/cgi-bin/carddisp.pl?gene=MT-ATP6
ATN1	Atrophin 1	Protein Coding	50	GC12P023561	18.2391	https://www.genecards.org/cgi-bin/carddisp.pl?gene=ATN1
HTRA1	HtrA Serine Peptidase 1	Protein Coding	52	GC10P122461	18.1935	https://www.genecards.org/cgi-bin/carddisp.pl?gene=HTRA1
NOS3	Nitric Oxide Synthase 3	Protein Coding	56	GC07P150990	18.1214	https://www.genecards.org/cgi-bin/carddisp.pl?gene=NOS3
ABCA7	ATP Binding Cassette Subfamily A Member 7	Protein Coding	51	GC19P003675	18.108	https://www.genecards.org/cgi-bin/carddisp.pl?gene=ABCA7
PON1	Paraoxonase 1	Protein Coding	55	GC07M095297	18.1036	https://www.genecards.org/cgi-bin/carddisp.pl?gene=PON1
UCHL1	Ubiquitin C-Terminal Hydrolase L1	Protein Coding	59	GC04P041256	17.917	https://www.genecards.org/cgi-bin/carddisp.pl?gene=UCHL1
ARSA	Arylsulfatase A	Protein Coding	53	GC22M050622	17.8168	https://www.genecards.org/cgi-bin/carddisp.pl?gene=ARSA
HFE	Homeostatic Iron Regulator	Protein Coding	52	GC06P026087	17.7855	https://www.genecards.org/cgi-bin/carddisp.pl?gene=HFE
COMT	Catechol-O-Methyltransferase	Protein Coding	59	GC22P019941	17.4215	https://www.genecards.org/cgi-bin/carddisp.pl?gene=COMT
NPC1	NPC Intracellular Cholesterol Transporter 1	Protein Coding	56	GC18M023506	17.3021	https://www.genecards.org/cgi-bin/carddisp.pl?gene=NPC1
VPS13C	Vacuolar Protein Sorting 13 Homolog C	Protein Coding	40	GC15M061852	17.0645	https://www.genecards.org/cgi-bin/carddisp.pl?gene=VPS13C
PLA2G6	Phospholipase A2 Group VI	Protein Coding	54	GC22M063106	17.0043	https://www.genecards.org/cgi-bin/carddisp.pl?gene=PLA2G6
CST3	Cystatin C	Protein Coding	51	GC20M023686	16.9311	https://www.genecards.org/cgi-bin/carddisp.pl?gene=CST3
ACHE	Acetylcholinesterase (Cartwright Blood Group)	Protein Coding	53	GC07M100889	16.8892	https://www.genecards.org/cgi-bin/carddisp.pl?gene=ACHE
PLAU	Plasminogen Activator, Urokinase	Protein Coding	59	GC10P073909	16.7061	https://www.genecards.org/cgi-bin/carddisp.pl?gene=PLAU
RPS27A	Ribosomal Protein S27a	Protein Coding	48	GC02P055231	16.6576	https://www.genecards.org/cgi-bin/carddisp.pl?gene=RPS27A
SPG21	SPG21 Abhydrolase Domain Containing, Maspardin	Protein Coding	44	GC15M064963	16.4516	https://www.genecards.org/cgi-bin/carddisp.pl?gene=SPG21
SNCAIP	Synuclein Alpha Interacting Protein	Protein Coding	50	GC05P122311	16.2593	https://www.genecards.org/cgi-bin/carddisp.pl?gene=SNCAIP
MPO	Myeloperoxidase	Protein Coding	59	GC17M058269	15.9957	https://www.genecards.org/cgi-bin/carddisp.pl?gene=MPO
TTR	Transthyretin	Protein Coding	55	GC18P031557	15.7924	https://www.genecards.org/cgi-bin/carddisp.pl?gene=TTR
TNF	Tumor Necrosis Factor	Protein Coding	59	GC06P092154	15.7437	https://www.genecards.org/cgi-bin/carddisp.pl?gene=TNF
SERPINA3	Serpin Family A Member 3	Protein Coding	50	GC14P094612	15.6679	https://www.genecards.org/cgi-bin/carddisp.pl?gene=SERPINA3
GFAP	Glial Fibrillary Acidic Protein	Protein Coding	55	GC17M051925	15.6022	https://www.genecards.org/cgi-bin/carddisp.pl?gene=GFAP
JPH3	Junctophilin 3	Protein Coding	49	GC16P087601	15.4508	https://www.genecards.org/cgi-bin/carddisp.pl?gene=JPH3
ATXN3	Ataxin 3	Protein Coding	52	GC14M103083	15.2191	https://www.genecards.org/cgi-bin/carddisp.pl?gene=ATXN3
BDNF	Brain Derived Neurotrophic Factor	Protein Coding	56	GC11M027654	14.8933	https://www.genecards.org/cgi-bin/carddisp.pl?gene=BDNF
HTR2A	5-Hydroxytryptamine Receptor 2A	Protein Coding	55	GC13M046831	14.803	https://www.genecards.org/cgi-bin/carddisp.pl?gene=HTR2A
NPC2	NPC Intracellular Cholesterol Transporter 2	Protein Coding	50	GC14M074476	14.8028	https://www.genecards.org/cgi-bin/carddisp.pl?gene=NPC2
EPM2A	EPM2A Glucan Phosphatase, Laforin	Protein Coding	50	GC06M145382	14.6462	https://www.genecards.org/cgi-bin/carddisp.pl?gene=EPM2A
PDGFB	Platelet Derived Growth Factor Subunit B	Protein Coding	58	GC22M062326	14.564	https://www.genecards.org/cgi-bin/carddisp.pl?gene=PDGFB
CSTB	Cystatin B	Protein Coding	53	GC21M043772	14.5034	https://www.genecards.org/cgi-bin/carddisp.pl?gene=CSTB
MTHFR	Methylenetetrahydrofolate Reductase	Protein Coding	54	GC01M011785	14.4682	https://www.genecards.org/cgi-bin/carddisp.pl?gene=MTHFR
TOMM40	Translocase Of Outer Mitochondrial Membrane 40	Protein Coding	47	GC19P044890	14.3977	https://www.genecards.org/cgi-bin/carddisp.pl?gene=TOMM40
UNC5C	Unc-5 Netrin Receptor C	Protein Coding	48	GC04M095162	14.3918	https://www.genecards.org/cgi-bin/carddisp.pl?gene=UNC5C
TBP	TATA-Box Binding Protein	Protein Coding	55	GC06P170554	14.3666	https://www.genecards.org/cgi-bin/carddisp.pl?gene=TBP
MFSD8	Major Facilitator Superfamily Domain Containing 8	Protein Coding	43	GC04M127917	14.366	https://www.genecards.org/cgi-bin/carddisp.pl?gene=MFSD8
PFN1	Profilin 1	Protein Coding	53	GC17M004945	14.364	https://www.genecards.org/cgi-bin/carddisp.pl?gene=PFN1
NEFH	Neurofilament Heavy Chain	Protein Coding	52	GC22P029480	14.1931	https://www.genecards.org/cgi-bin/carddisp.pl?gene=NEFH
NEFL	Neurofilament Light Chain	Protein Coding	52	GC08M024950	14.1657	https://www.genecards.org/cgi-bin/carddisp.pl?gene=NEFL
UNC13A	Unc-13 Homolog A	Protein Coding	46	GC19M017603	13.9712	https://www.genecards.org/cgi-bin/carddisp.pl?gene=UNC13A
NHLRC1	NHL Repeat Containing E3 Ubiquitin Protein Ligase 1	Protein Coding	46	GC06M018120	13.6952	https://www.genecards.org/cgi-bin/carddisp.pl?gene=NHLRC1
CHAT	Choline O-Acetyltransferase	Protein Coding	55	GC10P049609	13.6723	https://www.genecards.org/cgi-bin/carddisp.pl?gene=CHAT
CTSD	Cathepsin D	Protein Coding	59	GC11M001752	13.6094	https://www.genecards.org/cgi-bin/carddisp.pl?gene=CTSD
GLT8D1	Glycosyltransferase 8 Domain Containing 1	Protein Coding	46	GC03M052694	13.6044	https://www.genecards.org/cgi-bin/carddisp.pl?gene=GLT8D1
ANXA11	Annexin A11	Protein Coding	50	GC10M080150	13.5494	https://www.genecards.org/cgi-bin/carddisp.pl?gene=ANXA11
PRKAR1B	Protein Kinase CAMP-Dependent Type I Regulatory Subunit Beta	Protein Coding	53	GC07M000549	13.4908	https://www.genecards.org/cgi-bin/carddisp.pl?gene=PRKAR1B
VAPB	VAMP Associated Protein B And C	Protein Coding	52	GC20P058389	13.2298	https://www.genecards.org/cgi-bin/carddisp.pl?gene=VAPB
PPP2R2B	Protein Phosphatase 2 Regulatory Subunit Bbeta	Protein Coding	51	GC05M146582	13.2143	https://www.genecards.org/cgi-bin/carddisp.pl?gene=PPP2R2B
FMR1	Fragile X Messenger Ribonucleoprotein 1	Protein Coding	51	GC0XP147956	13.1737	https://www.genecards.org/cgi-bin/carddisp.pl?gene=FMR1
SPAST	Spastin	Protein Coding	47	GC02P032063	13.1737	https://www.genecards.org/cgi-bin/carddisp.pl?gene=SPAST
BACE1	Beta-Secretase 1	Protein Coding	53	GC11M117285	13.1636	https://www.genecards.org/cgi-bin/carddisp.pl?gene=BACE1
ERBB4	Erb-B2 Receptor Tyrosine Kinase 4	Protein Coding	61	GC02M211375	13.1074	https://www.genecards.org/cgi-bin/carddisp.pl?gene=ERBB4
DNAJC13	DnaJ Heat Shock Protein Family (Hsp40) Member C13	Protein Coding	46	GC03P132417	13.0199	https://www.genecards.org/cgi-bin/carddisp.pl?gene=DNAJC13
SETX	Senataxin	Protein Coding	48	GC09M132261	12.9586	https://www.genecards.org/cgi-bin/carddisp.pl?gene=SETX
POLG	DNA Polymerase Gamma, Catalytic Subunit	Protein Coding	53	GC15M122742	12.9042	https://www.genecards.org/cgi-bin/carddisp.pl?gene=POLG
CHI3L1	Chitinase 3 Like 1	Protein Coding	51	GC01M203148	12.8862	https://www.genecards.org/cgi-bin/carddisp.pl?gene=CHI3L1
AARS2	Alanyl-TRNA Synthetase 2, Mitochondrial	Protein Coding	49	GC06M071998	12.8281	https://www.genecards.org/cgi-bin/carddisp.pl?gene=AARS2
NEK1	NIMA Related Kinase 1	Protein Coding	50	GC04M169393	12.8157	https://www.genecards.org/cgi-bin/carddisp.pl?gene=NEK1
SYP	Synaptophysin	Protein Coding	52	GC0XM049187	12.7926	https://www.genecards.org/cgi-bin/carddisp.pl?gene=SYP
ACE	Angiotensin I Converting Enzyme	Protein Coding	59	GC17P063477	12.7047	https://www.genecards.org/cgi-bin/carddisp.pl?gene=ACE
ANG	Angiogenin	Protein Coding	51	GC14P034388	12.5236	https://www.genecards.org/cgi-bin/carddisp.pl?gene=ANG
COL4A1	Collagen Type IV Alpha 1 Chain	Protein Coding	55	GC13M110148	12.4779	https://www.genecards.org/cgi-bin/carddisp.pl?gene=COL4A1
SHFL	Shiftless Antiviral Inhibitor Of Ribosomal Frameshifting	Protein Coding	38	GC19P010086	12.3387	https://www.genecards.org/cgi-bin/carddisp.pl?gene=SHFL
IL1B	Interleukin 1 Beta	Protein Coding	54	GC02M112829	12.3347	https://www.genecards.org/cgi-bin/carddisp.pl?gene=IL1B
PCSK1N	Proprotein Convertase Subtilisin/Kexin Type 1 Inhibitor	Protein Coding	40	GC0XM048831	11.9989	https://www.genecards.org/cgi-bin/carddisp.pl?gene=PCSK1N
SLC6A3	Solute Carrier Family 6 Member 3	Protein Coding	57	GC05M001392	11.9722	https://www.genecards.org/cgi-bin/carddisp.pl?gene=SLC6A3
APBB1	Amyloid Beta Precursor Protein Binding Family B Member 1	Protein Coding	51	GC11M006936	11.8683	https://www.genecards.org/cgi-bin/carddisp.pl?gene=APBB1
CP	Ceruloplasmin	Protein Coding	55	GC03M149162	11.8478	https://www.genecards.org/cgi-bin/carddisp.pl?gene=CP
CBS	Cystathionine Beta-Synthase	Protein Coding	56	GC21M043053	11.8321	https://www.genecards.org/cgi-bin/carddisp.pl?gene=CBS
IL6	Interleukin 6	Protein Coding	58	GC07P022725	11.728	https://www.genecards.org/cgi-bin/carddisp.pl?gene=IL6
PSAP	Prosaposin	Protein Coding	54	GC10M071816	11.7253	https://www.genecards.org/cgi-bin/carddisp.pl?gene=PSAP
ROGDI	Rogdi Atypical Leucine Zipper	Protein Coding	43	GC16M004796	11.5016	https://www.genecards.org/cgi-bin/carddisp.pl?gene=ROGDI
MAOB	Monoamine Oxidase B	Protein Coding	51	GC0XM043766	11.491	https://www.genecards.org/cgi-bin/carddisp.pl?gene=MAOB
PRPH	Peripherin	Protein Coding	50	GC12P049585	11.3465	https://www.genecards.org/cgi-bin/carddisp.pl?gene=PRPH
ATXN1	Ataxin 1	Protein Coding	50	GC06M016299	11.2686	https://www.genecards.org/cgi-bin/carddisp.pl?gene=ATXN1
FIG4	FIG4 Phosphoinositide 5-Phosphatase	Protein Coding	51	GC06P109691	11.2205	https://www.genecards.org/cgi-bin/carddisp.pl?gene=FIG4
SPG11	SPG11 Vesicle Trafficking Associated, Spatacsin	Protein Coding	47	GC15M044562	11.1745	https://www.genecards.org/cgi-bin/carddisp.pl?gene=SPG11
CLN6	CLN6 Transmembrane ER Protein	Protein Coding	44	GC15M068206	11.1531	https://www.genecards.org/cgi-bin/carddisp.pl?gene=CLN6
TH	Tyrosine Hydroxylase	Protein Coding	57	GC11M002163	11.1367	https://www.genecards.org/cgi-bin/carddisp.pl?gene=TH
CYP2D6	Cytochrome P450 Family 2 Subfamily D Member 6	Protein Coding	53	GC22M042126	11.1075	https://www.genecards.org/cgi-bin/carddisp.pl?gene=CYP2D6
HLA-DQB1	Major Histocompatibility Complex, Class II, DQ Beta 1	Protein Coding	48	GC06M071781	11.0706	https://www.genecards.org/cgi-bin/carddisp.pl?gene=HLA-DQB1
PANK2	Pantothenate Kinase 2	Protein Coding	51	GC20P004520	11.0196	https://www.genecards.org/cgi-bin/carddisp.pl?gene=PANK2
SLC13A5	Solute Carrier Family 13 Member 5	Protein Coding	50	GC17M006684	10.9819	https://www.genecards.org/cgi-bin/carddisp.pl?gene=SLC13A5
ITIH4	Inter-Alpha-Trypsin Inhibitor Heavy Chain 4	Protein Coding	50	GC03M052812	10.725	https://www.genecards.org/cgi-bin/carddisp.pl?gene=ITIH4
SLC6A4	Solute Carrier Family 6 Member 4	Protein Coding	55	GC17M030194	10.7056	https://www.genecards.org/cgi-bin/carddisp.pl?gene=SLC6A4
DNAJC6	DnaJ Heat Shock Protein Family (Hsp40) Member C6	Protein Coding	49	GC01P065248	10.7039	https://www.genecards.org/cgi-bin/carddisp.pl?gene=DNAJC6
TAF15	TATA-Box Binding Protein Associated Factor 15	Protein Coding	49	GC17P061568	10.6403	https://www.genecards.org/cgi-bin/carddisp.pl?gene=TAF15
MOBP	Myelin Associated Oligodendrocyte Basic Protein	Protein Coding	43	GC03P040000	10.5944	https://www.genecards.org/cgi-bin/carddisp.pl?gene=MOBP
CLU	Clusterin	Protein Coding	54	GC08M027596	10.5632	https://www.genecards.org/cgi-bin/carddisp.pl?gene=CLU
SNCG	Synuclein Gamma	Protein Coding	48	GC10P094523	10.3099	https://www.genecards.org/cgi-bin/carddisp.pl?gene=SNCG
WDR45	WD Repeat Domain 45	Protein Coding	46	GC0XM049074	10.2862	https://www.genecards.org/cgi-bin/carddisp.pl?gene=WDR45
CACNA1A	Calcium Voltage-Gated Channel Subunit Alpha1 A	Protein Coding	55	GC19M013206	10.2598	https://www.genecards.org/cgi-bin/carddisp.pl?gene=CACNA1A
TSPO	Translocator Protein	Protein Coding	51	GC22P043151	10.2483	https://www.genecards.org/cgi-bin/carddisp.pl?gene=TSPO
NR4A2	Nuclear Receptor Subfamily 4 Group A Member 2	Protein Coding	53	GC02M156324	10.1958	https://www.genecards.org/cgi-bin/carddisp.pl?gene=NR4A2
APOC1	Apolipoprotein C1	Protein Coding	46	GC19P044914	10.1804	https://www.genecards.org/cgi-bin/carddisp.pl?gene=APOC1
