# Supplementary material for: Predictive model, miRNA-TF network, related subgroup identification and drug prediction of ischemic stroke complicated with mental disorders based on genes related to gut microbiome
Source: Front Neurol. 2023 May 26;14:1189746. doi: 10.3389/fneur.2023.1189746 (PMC10250745; doi:10.3389/fneur.2023.1189746)
Supplement: Supplementary file 2 [file Table_2.XLSX]

## Sheet: Sheet1
CXCL8-F	CACTGCGCCAACACAGAAAT
CXCL8-R	GCCCTCTTCAAAAACTTCTCCAC
LEP-F	AATGCATTGGGGAACCCTGT
LEP-R	AGGAGACTGACTGCGTGTGT
FOS-F	CCTAACCGCCACGATGATGT
FOS-R	CTAGTTGGTCTGTCTCCGCT
MTHFR-F	TGCCACCTTCCATCAGTAGG
MTHFR-R	CAGGTCATGTGCAGGATGGT
GAPDH-F	TGACTTCAACAGCGACACCCA
GAPDH-R	CACCCTGTTGCTGTAGCCAAA

## Sheet: Sheet2
	C1	C2	C3	C4	C5	T1	T2	T3	T4	T5
CXCL8	6.57209	5.50932	4.4219	5.38493	5.16005	8.13131	7.68116	6.12277	6.8238	6.3222
FOS	6.76104	4.01352	4.70674	4.68993	4.42572	8.77258	7.80346	7.79098	8.62769	13.3209
LEP	10.9354	11.872	11.6753	10.8521	12.4156	14.1629	12.1592	12.1066	13.1132	15.8949
MTHFR	5.50474	6.95793	7.4953	5.37393	5.63282	7.02362	6.17381	6.54036	6.35219	7.19725
NOC2L	4.93156	12.6306	12.6117	6.91119	6.08309	17.8698	10.492	8.87898	NA	10.22
