# Supplementary material for: Predictive model, miRNA-TF network, related subgroup identification and drug prediction of ischemic stroke complicated with mental disorders based on genes related to gut microbiome
Source: Front Neurol. 2023 May 26;14:1189746. doi: 10.3389/fneur.2023.1189746 (PMC10250745; doi:10.3389/fneur.2023.1189746)
Supplement: Supplementary file 3 [file Table_3.csv]

Gene Symbol	Description	Category	Gifts	GC Id	Relevance score	GeneCards Link
PYY	Peptide YY	Protein Coding	49	GC17M043952	14.11134434	https://www.genecards.org/cgi-bin/carddisp.pl?gene=PYY
GCG	Glucagon	Protein Coding	48	GC02M162142	13.34802437	https://www.genecards.org/cgi-bin/carddisp.pl?gene=GCG
CARD9	Caspase Recruitment Domain Family Member 9	Protein Coding	51	GC09M136364	8.158693314	https://www.genecards.org/cgi-bin/carddisp.pl?gene=CARD9
GNAT3	G Protein Subunit Alpha Transducin 3	Protein Coding	42	GC07M080458	7.820838928	https://www.genecards.org/cgi-bin/carddisp.pl?gene=GNAT3
TLR5	Toll Like Receptor 5	Protein Coding	53	GC01M223109	6.88495636	https://www.genecards.org/cgi-bin/carddisp.pl?gene=TLR5
FUT2	Fucosyltransferase 2	Protein Coding	52	GC19P048695	6.868320942	https://www.genecards.org/cgi-bin/carddisp.pl?gene=FUT2
AHR	Aryl Hydrocarbon Receptor	Protein Coding	54	GC07P016916	6.132466793	https://www.genecards.org/cgi-bin/carddisp.pl?gene=AHR
NLRP6	NLR Family Pyrin Domain Containing 6	Protein Coding	46	GC11P000278	6.062559128	https://www.genecards.org/cgi-bin/carddisp.pl?gene=NLRP6
IL1B	Interleukin 1 Beta	Protein Coding	54	GC02M112829	6.038880348	https://www.genecards.org/cgi-bin/carddisp.pl?gene=IL1B
IL10	Interleukin 10	Protein Coding	55	GC01M206767	6.010119438	https://www.genecards.org/cgi-bin/carddisp.pl?gene=IL10
EGFR	Epidermal Growth Factor Receptor	Protein Coding	62	GC07P055019	5.982846737	https://www.genecards.org/cgi-bin/carddisp.pl?gene=EGFR
ITCH	Itchy E3 Ubiquitin Protein Ligase	Protein Coding	53	GC20P034363	5.816904068	https://www.genecards.org/cgi-bin/carddisp.pl?gene=ITCH
IL17A	Interleukin 17A	Protein Coding	50	GC06P052186	5.815610886	https://www.genecards.org/cgi-bin/carddisp.pl?gene=IL17A
FFAR2	Free Fatty Acid Receptor 2	Protein Coding	48	GC19P072731	5.704604149	https://www.genecards.org/cgi-bin/carddisp.pl?gene=FFAR2
HNF4A	Hepatocyte Nuclear Factor 4 Alpha	Protein Coding	56	GC20P044355	5.607544422	https://www.genecards.org/cgi-bin/carddisp.pl?gene=HNF4A
TNF	Tumor Necrosis Factor	Protein Coding	59	GC06P092154	5.605680466	https://www.genecards.org/cgi-bin/carddisp.pl?gene=TNF
FFAR3	Free Fatty Acid Receptor 3	Protein Coding	44	GC19P073871	5.438989639	https://www.genecards.org/cgi-bin/carddisp.pl?gene=FFAR3
TLR2	Toll Like Receptor 2	Protein Coding	59	GC04P153684	5.365915298	https://www.genecards.org/cgi-bin/carddisp.pl?gene=TLR2
SULT1E1	Sulfotransferase Family 1E Member 1	Protein Coding	50	GC04M069823	5.32297039	https://www.genecards.org/cgi-bin/carddisp.pl?gene=SULT1E1
SULT1B1	Sulfotransferase Family 1B Member 1	Protein Coding	47	GC04M069721	5.32297039	https://www.genecards.org/cgi-bin/carddisp.pl?gene=SULT1B1
CX3CR1	C-X3-C Motif Chemokine Receptor 1	Protein Coding	50	GC03M039279	5.30822897	https://www.genecards.org/cgi-bin/carddisp.pl?gene=CX3CR1
TLR4	Toll Like Receptor 4	Protein Coding	58	GC09P117704	5.207008362	https://www.genecards.org/cgi-bin/carddisp.pl?gene=TLR4
SULT1A1	Sulfotransferase Family 1A Member 1	Protein Coding	50	GC16M038249	4.899725914	https://www.genecards.org/cgi-bin/carddisp.pl?gene=SULT1A1
IL22	Interleukin 22	Protein Coding	49	GC12M068248	4.806026936	https://www.genecards.org/cgi-bin/carddisp.pl?gene=IL22
NOD2	Nucleotide Binding Oligomerization Domain Containing 2	Protein Coding	55	GC16P050693	4.702768326	https://www.genecards.org/cgi-bin/carddisp.pl?gene=NOD2
IL6	Interleukin 6	Protein Coding	58	GC07P022725	4.468449116	https://www.genecards.org/cgi-bin/carddisp.pl?gene=IL6
GLP2R	Glucagon Like Peptide 2 Receptor	Protein Coding	51	GC17P009822	4.374331474	https://www.genecards.org/cgi-bin/carddisp.pl?gene=GLP2R
MYD88	MYD88 Innate Immune Signal Transduction Adaptor	Protein Coding	56	GC03P038152	4.369517803	https://www.genecards.org/cgi-bin/carddisp.pl?gene=MYD88
NPY	Neuropeptide Y	Protein Coding	51	GC07P024290	4.278901577	https://www.genecards.org/cgi-bin/carddisp.pl?gene=NPY
MUC2	Mucin 2, Oligomeric Mucus/Gel-Forming	Protein Coding	44	GC11P001074	4.220833778	https://www.genecards.org/cgi-bin/carddisp.pl?gene=MUC2
ALPI	Alkaline Phosphatase, Intestinal	Protein Coding	53	GC02P232456	4.202118874	https://www.genecards.org/cgi-bin/carddisp.pl?gene=ALPI
VDR	Vitamin D Receptor	Protein Coding	56	GC12M047841	4.200424194	https://www.genecards.org/cgi-bin/carddisp.pl?gene=VDR
CRH	Corticotropin Releasing Hormone	Protein Coding	50	GC08M066176	4.166803837	https://www.genecards.org/cgi-bin/carddisp.pl?gene=CRH
LTF	Lactotransferrin	Protein Coding	52	GC03M046435	4.164218903	https://www.genecards.org/cgi-bin/carddisp.pl?gene=LTF
LRRC19	Leucine Rich Repeat Containing 19	Protein Coding	42	GC09M026993	4.155574322	https://www.genecards.org/cgi-bin/carddisp.pl?gene=LRRC19
LEP	Leptin	Protein Coding	53	GC07P128241	4.109505653	https://www.genecards.org/cgi-bin/carddisp.pl?gene=LEP
AOC1	Amine Oxidase Copper Containing 1	Protein Coding	49	GC07P150824	4.052088737	https://www.genecards.org/cgi-bin/carddisp.pl?gene=AOC1
IFNG	Interferon Gamma	Protein Coding	57	GC12M068154	3.901760817	https://www.genecards.org/cgi-bin/carddisp.pl?gene=IFNG
NAPEPLD	N-Acyl Phosphatidylethanolamine Phospholipase D	Protein Coding	47	GC07M103099	3.877251625	https://www.genecards.org/cgi-bin/carddisp.pl?gene=NAPEPLD
CFTR	CF Transmembrane Conductance Regulator	Protein Coding	59	GC07P117287	3.849039078	https://www.genecards.org/cgi-bin/carddisp.pl?gene=CFTR
CXCL8	C-X-C Motif Chemokine Ligand 8	Protein Coding	50	GC04P073740	3.792258263	https://www.genecards.org/cgi-bin/carddisp.pl?gene=CXCL8
PLA2G1B	Phospholipase A2 Group IB	Protein Coding	51	GC12M120322	3.717509508	https://www.genecards.org/cgi-bin/carddisp.pl?gene=PLA2G1B
LYPD8	LY6/PLAUR Domain Containing 8	Protein Coding	34	GC01M248739	3.684768438	https://www.genecards.org/cgi-bin/carddisp.pl?gene=LYPD8
ADIPOQ	Adiponectin, C1Q And Collagen Domain Containing	Protein Coding	52	GC03P186842	3.632564545	https://www.genecards.org/cgi-bin/carddisp.pl?gene=ADIPOQ
FOXP3	Forkhead Box P3	Protein Coding	53	GC0XM049250	3.631792545	https://www.genecards.org/cgi-bin/carddisp.pl?gene=FOXP3
TRANK1	Tetratricopeptide Repeat And Ankyrin Repeat Containing 1	Protein Coding	39	GC03M036845	3.62452507	https://www.genecards.org/cgi-bin/carddisp.pl?gene=TRANK1
TGFB1	Transforming Growth Factor Beta 1	Protein Coding	60	GC19M041301	3.619175196	https://www.genecards.org/cgi-bin/carddisp.pl?gene=TGFB1
IL1A	Interleukin 1 Alpha	Protein Coding	52	GC02M112773	3.562129021	https://www.genecards.org/cgi-bin/carddisp.pl?gene=IL1A
FMO3	Flavin Containing Dimethylaniline Monoxygenase 3	Protein Coding	53	GC01P171090	3.556478739	https://www.genecards.org/cgi-bin/carddisp.pl?gene=FMO3
DEFB4A	Defensin Beta 4A	Protein Coding	42	GC08P007900	3.540523052	https://www.genecards.org/cgi-bin/carddisp.pl?gene=DEFB4A
PPARG	Peroxisome Proliferator Activated Receptor Gamma	Protein Coding	60	GC03P012287	3.53589201	https://www.genecards.org/cgi-bin/carddisp.pl?gene=PPARG
CYP3A4	Cytochrome P450 Family 3 Subfamily A Member 4	Protein Coding	56	GC07M099759	3.474398851	https://www.genecards.org/cgi-bin/carddisp.pl?gene=CYP3A4
SLC9A3	Solute Carrier Family 9 Member A3	Protein Coding	54	GC05M000472	3.420527935	https://www.genecards.org/cgi-bin/carddisp.pl?gene=SLC9A3
HIF1A	Hypoxia Inducible Factor 1 Subunit Alpha	Protein Coding	54	GC14P061695	3.414300442	https://www.genecards.org/cgi-bin/carddisp.pl?gene=HIF1A
SLC15A1	Solute Carrier Family 15 Member 1	Protein Coding	50	GC13M098683	3.405102253	https://www.genecards.org/cgi-bin/carddisp.pl?gene=SLC15A1
DEFA5	Defensin Alpha 5	Protein Coding	43	GC08M007057	3.382886887	https://www.genecards.org/cgi-bin/carddisp.pl?gene=DEFA5
TRPS1	Transcriptional Repressor GATA Binding 1	Protein Coding	51	GC08M115408	3.375020027	https://www.genecards.org/cgi-bin/carddisp.pl?gene=TRPS1
SPRR2A	Small Proline Rich Protein 2A	Protein Coding	40	GC01M153057	3.312686443	https://www.genecards.org/cgi-bin/carddisp.pl?gene=SPRR2A
IL13	Interleukin 13	Protein Coding	50	GC05P132656	3.258409739	https://www.genecards.org/cgi-bin/carddisp.pl?gene=IL13
MEFV	MEFV Innate Immunity Regulator, Pyrin	Protein Coding	51	GC16M008228	3.236009121	https://www.genecards.org/cgi-bin/carddisp.pl?gene=MEFV
IDO1	Indoleamine 2,3-Dioxygenase 1	Protein Coding	53	GC08P039891	3.228996277	https://www.genecards.org/cgi-bin/carddisp.pl?gene=IDO1
IGF1	Insulin Like Growth Factor 1	Protein Coding	55	GC12M102395	3.142459393	https://www.genecards.org/cgi-bin/carddisp.pl?gene=IGF1
IL17F	Interleukin 17F	Protein Coding	50	GC06M072074	3.062541485	https://www.genecards.org/cgi-bin/carddisp.pl?gene=IL17F
APOE	Apolipoprotein E	Protein Coding	57	GC19P073055	3.045454741	https://www.genecards.org/cgi-bin/carddisp.pl?gene=APOE
FABP2	Fatty Acid Binding Protein 2	Protein Coding	48	GC04M119317	3.021624088	https://www.genecards.org/cgi-bin/carddisp.pl?gene=FABP2
IL23A	Interleukin 23 Subunit Alpha	Protein Coding	46	GC12P057557	3.018826962	https://www.genecards.org/cgi-bin/carddisp.pl?gene=IL23A
DEFB103B	Defensin Beta 103B	Protein Coding	32	GC08M007430	2.976525784	https://www.genecards.org/cgi-bin/carddisp.pl?gene=DEFB103B
STAT3	Signal Transducer And Activator Of Transcription 3	Protein Coding	61	GC17M042313	2.970157623	https://www.genecards.org/cgi-bin/carddisp.pl?gene=STAT3
IL4	Interleukin 4	Protein Coding	53	GC05P132673	2.964235306	https://www.genecards.org/cgi-bin/carddisp.pl?gene=IL4
SNCA	Synuclein Alpha	Protein Coding	59	GC04M089724	2.929196358	https://www.genecards.org/cgi-bin/carddisp.pl?gene=SNCA
CD79A	CD79a Molecule	Protein Coding	55	GC19P041877	2.900076866	https://www.genecards.org/cgi-bin/carddisp.pl?gene=CD79A
MUC4	Mucin 4, Cell Surface Associated	Protein Coding	47	GC03M195746	2.850833416	https://www.genecards.org/cgi-bin/carddisp.pl?gene=MUC4
MPO	Myeloperoxidase	Protein Coding	59	GC17M058269	2.79665494	https://www.genecards.org/cgi-bin/carddisp.pl?gene=MPO
IL2	Interleukin 2	Protein Coding	53	GC04M122451	2.718418837	https://www.genecards.org/cgi-bin/carddisp.pl?gene=IL2
CCR6	C-C Motif Chemokine Receptor 6	Protein Coding	51	GC06P167111	2.707586288	https://www.genecards.org/cgi-bin/carddisp.pl?gene=CCR6
PNPLA3	Patatin Like Phospholipase Domain Containing 3	Protein Coding	48	GC22P043923	2.696277618	https://www.genecards.org/cgi-bin/carddisp.pl?gene=PNPLA3
S100A9	S100 Calcium Binding Protein A9	Protein Coding	50	GC01P153357	2.692528248	https://www.genecards.org/cgi-bin/carddisp.pl?gene=S100A9
DEFA6	Defensin Alpha 6	Protein Coding	41	GC08M006924	2.670678616	https://www.genecards.org/cgi-bin/carddisp.pl?gene=DEFA6
PDCD1	Programmed Cell Death 1	Protein Coding	55	GC02M241849	2.664196014	https://www.genecards.org/cgi-bin/carddisp.pl?gene=PDCD1
ACE2	Angiotensin Converting Enzyme 2	Protein Coding	56	GC0XM015494	2.616710424	https://www.genecards.org/cgi-bin/carddisp.pl?gene=ACE2
CTLA4	Cytotoxic T-Lymphocyte Associated Protein 4	Protein Coding	54	GC02P203854	2.605183363	https://www.genecards.org/cgi-bin/carddisp.pl?gene=CTLA4
SLC6A12-AS1	SLC6A12 Antisense RNA 1	RNA Gene	15	GC12P000204	2.592274427	https://www.genecards.org/cgi-bin/carddisp.pl?gene=SLC6A12-AS1
CD4	CD4 Molecule	Protein Coding	57	GC12P006786	2.590517521	https://www.genecards.org/cgi-bin/carddisp.pl?gene=CD4
S100B	S100 Calcium Binding Protein B	Protein Coding	51	GC21M051379	2.586292744	https://www.genecards.org/cgi-bin/carddisp.pl?gene=S100B
REG3A	Regenerating Family Member 3 Alpha	Protein Coding	44	GC02M079157	2.556453466	https://www.genecards.org/cgi-bin/carddisp.pl?gene=REG3A
GPX2	Glutathione Peroxidase 2	Protein Coding	48	GC14M064939	2.543092728	https://www.genecards.org/cgi-bin/carddisp.pl?gene=GPX2
TAS2R38	Taste 2 Receptor Member 38	Protein Coding	42	GC07M141972	2.520654202	https://www.genecards.org/cgi-bin/carddisp.pl?gene=TAS2R38
ELANE	Elastase, Neutrophil Expressed	Protein Coding	58	GC19P003656	2.508486748	https://www.genecards.org/cgi-bin/carddisp.pl?gene=ELANE
OXTR	Oxytocin Receptor	Protein Coding	53	GC03M008767	2.486077309	https://www.genecards.org/cgi-bin/carddisp.pl?gene=OXTR
NKX2-3	NK2 Homeobox 3	Protein Coding	43	GC10P099532	2.466673851	https://www.genecards.org/cgi-bin/carddisp.pl?gene=NKX2-3
TP53	Tumor Protein P53	Protein Coding	60	GC17M007661	2.447534323	https://www.genecards.org/cgi-bin/carddisp.pl?gene=TP53
ATG16L1	Autophagy Related 16 Like 1	Protein Coding	48	GC02P233260	2.42023325	https://www.genecards.org/cgi-bin/carddisp.pl?gene=ATG16L1
LCT	Lactase	Protein Coding	48	GC02M135787	2.413343668	https://www.genecards.org/cgi-bin/carddisp.pl?gene=LCT
OR51E2	Olfactory Receptor Family 51 Subfamily E Member 2	Protein Coding	38	GC11M004680	2.411281347	https://www.genecards.org/cgi-bin/carddisp.pl?gene=OR51E2
MUC1	Mucin 1, Cell Surface Associated	Protein Coding	55	GC01M155185	2.379679918	https://www.genecards.org/cgi-bin/carddisp.pl?gene=MUC1
ABO	ABO, Alpha 1-3-N-Acetylgalactosaminyltransferase And Alpha 1-3-Galactosyltransferase	Protein Coding	44	GC09M133250	2.377582312	https://www.genecards.org/cgi-bin/carddisp.pl?gene=ABO
GLP1R	Glucagon Like Peptide 1 Receptor	Protein Coding	53	GC06P039048	2.369075775	https://www.genecards.org/cgi-bin/carddisp.pl?gene=GLP1R
CEACAM1	CEA Cell Adhesion Molecule 1	Protein Coding	51	GC19M042507	2.315667629	https://www.genecards.org/cgi-bin/carddisp.pl?gene=CEACAM1
PPARGC1A	PPARG Coactivator 1 Alpha	Protein Coding	53	GC04M023755	2.301735878	https://www.genecards.org/cgi-bin/carddisp.pl?gene=PPARGC1A
PRDM1	PR/SET Domain 1	Protein Coding	51	GC06P105993	2.28984189	https://www.genecards.org/cgi-bin/carddisp.pl?gene=PRDM1
GUCY2C	Guanylate Cyclase 2C	Protein Coding	52	GC12M014612	2.277466536	https://www.genecards.org/cgi-bin/carddisp.pl?gene=GUCY2C
SLPI	Secretory Leukocyte Peptidase Inhibitor	Protein Coding	47	GC20M045252	2.272611618	https://www.genecards.org/cgi-bin/carddisp.pl?gene=SLPI
MMP9	Matrix Metallopeptidase 9	Protein Coding	61	GC20P046008	2.26478529	https://www.genecards.org/cgi-bin/carddisp.pl?gene=MMP9
ISG20	Interferon Stimulated Exonuclease Gene 20	Protein Coding	46	GC15P088635	2.171983004	https://www.genecards.org/cgi-bin/carddisp.pl?gene=ISG20
PGLYRP4	Peptidoglycan Recognition Protein 4	Protein Coding	46	GC01M153327	2.170909166	https://www.genecards.org/cgi-bin/carddisp.pl?gene=PGLYRP4
NLRP3	NLR Family Pyrin Domain Containing 3	Protein Coding	55	GC01P247415	2.164479971	https://www.genecards.org/cgi-bin/carddisp.pl?gene=NLRP3
TAS1R1	Taste 1 Receptor Member 1	Protein Coding	46	GC01P006555	2.137708902	https://www.genecards.org/cgi-bin/carddisp.pl?gene=TAS1R1
CD40LG	CD40 Ligand	Protein Coding	57	GC0XP136649	2.122671127	https://www.genecards.org/cgi-bin/carddisp.pl?gene=CD40LG
RORC	RAR Related Orphan Receptor C	Protein Coding	51	GC01M151806	2.105993032	https://www.genecards.org/cgi-bin/carddisp.pl?gene=RORC
IL33	Interleukin 33	Protein Coding	46	GC09P007685	2.097035408	https://www.genecards.org/cgi-bin/carddisp.pl?gene=IL33
MR1	Major Histocompatibility Complex, Class I-Related	Protein Coding	49	GC01P181033	2.088690758	https://www.genecards.org/cgi-bin/carddisp.pl?gene=MR1
ABCB1	ATP Binding Cassette Subfamily B Member 1	Protein Coding	57	GC07M087504	2.085751772	https://www.genecards.org/cgi-bin/carddisp.pl?gene=ABCB1
DEFB1	Defensin Beta 1	Protein Coding	46	GC08M006870	2.074464798	https://www.genecards.org/cgi-bin/carddisp.pl?gene=DEFB1
SLC2A6	Solute Carrier Family 2 Member 6	Protein Coding	48	GC09M133471	2.050185204	https://www.genecards.org/cgi-bin/carddisp.pl?gene=SLC2A6
GSTP1	Glutathione S-Transferase Pi 1	Protein Coding	57	GC11P067583	2.025679827	https://www.genecards.org/cgi-bin/carddisp.pl?gene=GSTP1
IL17C	Interleukin 17C	Protein Coding	44	GC16P088638	2.0125947	https://www.genecards.org/cgi-bin/carddisp.pl?gene=IL17C
MYC	MYC Proto-Oncogene, BHLH Transcription Factor	Protein Coding	59	GC08P127735	2.004438877	https://www.genecards.org/cgi-bin/carddisp.pl?gene=MYC
NEU1	Neuraminidase 1	Protein Coding	52	GC06M031857	2.002776861	https://www.genecards.org/cgi-bin/carddisp.pl?gene=NEU1
EPHX2	Epoxide Hydrolase 2	Protein Coding	53	GC08P027490	1.985986233	https://www.genecards.org/cgi-bin/carddisp.pl?gene=EPHX2
EPHB6	EPH Receptor B6	Protein Coding	51	GC07P149981	1.967497706	https://www.genecards.org/cgi-bin/carddisp.pl?gene=EPHB6
HNF1A	HNF1 Homeobox A	Protein Coding	53	GC12P120978	1.96085763	https://www.genecards.org/cgi-bin/carddisp.pl?gene=HNF1A
TJP1	Tight Junction Protein 1	Protein Coding	51	GC15M029699	1.959824562	https://www.genecards.org/cgi-bin/carddisp.pl?gene=TJP1
ABCG2	ATP Binding Cassette Subfamily G Member 2 (Junior Blood Group)	Protein Coding	56	GC04M088090	1.958420753	https://www.genecards.org/cgi-bin/carddisp.pl?gene=ABCG2
LPL	Lipoprotein Lipase	Protein Coding	56	GC08P019901	1.94058454	https://www.genecards.org/cgi-bin/carddisp.pl?gene=LPL
CSN1S1	Casein Alpha S1	Protein Coding	43	GC04P069932	1.909765124	https://www.genecards.org/cgi-bin/carddisp.pl?gene=CSN1S1
STING1	Stimulator Of Interferon Response CGAMP Interactor 1	Protein Coding	48	GC05M139476	1.880959153	https://www.genecards.org/cgi-bin/carddisp.pl?gene=STING1
MYLK	Myosin Light Chain Kinase	Protein Coding	57	GC03M123610	1.8754251	https://www.genecards.org/cgi-bin/carddisp.pl?gene=MYLK
CD14	CD14 Molecule	Protein Coding	53	GC05M140631	1.866285563	https://www.genecards.org/cgi-bin/carddisp.pl?gene=CD14
APOA5	Apolipoprotein A5	Protein Coding	51	GC11M116789	1.859998941	https://www.genecards.org/cgi-bin/carddisp.pl?gene=APOA5
TGFB2	Transforming Growth Factor Beta 2	Protein Coding	58	GC01P218345	1.845490932	https://www.genecards.org/cgi-bin/carddisp.pl?gene=TGFB2
CDKN1A	Cyclin Dependent Kinase Inhibitor 1A	Protein Coding	55	GC06P092294	1.839652061	https://www.genecards.org/cgi-bin/carddisp.pl?gene=CDKN1A
NR1I2	Nuclear Receptor Subfamily 1 Group I Member 2	Protein Coding	51	GC03P119780	1.839090824	https://www.genecards.org/cgi-bin/carddisp.pl?gene=NR1I2
FUT3	Fucosyltransferase 3 (Lewis Blood Group)	Protein Coding	47	GC19M006915	1.833014846	https://www.genecards.org/cgi-bin/carddisp.pl?gene=FUT3
PIK3CG	Phosphatidylinositol-4,5-Bisphosphate 3-Kinase Catalytic Subunit Gamma	Protein Coding	55	GC07P106865	1.830049396	https://www.genecards.org/cgi-bin/carddisp.pl?gene=PIK3CG
IL9	Interleukin 9	Protein Coding	50	GC05M135891	1.821420908	https://www.genecards.org/cgi-bin/carddisp.pl?gene=IL9
NR1H4	Nuclear Receptor Subfamily 1 Group H Member 4	Protein Coding	55	GC12P100473	1.818749785	https://www.genecards.org/cgi-bin/carddisp.pl?gene=NR1H4
FFAR4	Free Fatty Acid Receptor 4	Protein Coding	47	GC10P093566	1.816311479	https://www.genecards.org/cgi-bin/carddisp.pl?gene=FFAR4
S100A8	S100 Calcium Binding Protein A8	Protein Coding	48	GC01M153391	1.789074898	https://www.genecards.org/cgi-bin/carddisp.pl?gene=S100A8
NLRP12	NLR Family Pyrin Domain Containing 12	Protein Coding	51	GC19M053793	1.786461115	https://www.genecards.org/cgi-bin/carddisp.pl?gene=NLRP12
CGAS	Cyclic GMP-AMP Synthase	Protein Coding	42	GC06M073419	1.786461115	https://www.genecards.org/cgi-bin/carddisp.pl?gene=CGAS
RETN	Resistin	Protein Coding	49	GC19P007669	1.771593809	https://www.genecards.org/cgi-bin/carddisp.pl?gene=RETN
SLC5A6	Solute Carrier Family 5 Member 6	Protein Coding	51	GC02M027201	1.759334207	https://www.genecards.org/cgi-bin/carddisp.pl?gene=SLC5A6
RIGI	RNA Sensor RIG-I	Protein Coding	53	GC09M032462	1.752385378	https://www.genecards.org/cgi-bin/carddisp.pl?gene=RIGI
DUOX2	Dual Oxidase 2	Protein Coding	51	GC15M045092	1.749573469	https://www.genecards.org/cgi-bin/carddisp.pl?gene=DUOX2
HLA-DQB1	Major Histocompatibility Complex, Class II, DQ Beta 1	Protein Coding	48	GC06M071781	1.739227414	https://www.genecards.org/cgi-bin/carddisp.pl?gene=HLA-DQB1
AREG	Amphiregulin	Protein Coding	50	GC04P074445	1.732058525	https://www.genecards.org/cgi-bin/carddisp.pl?gene=AREG
HCAR2	Hydroxycarboxylic Acid Receptor 2	Protein Coding	47	GC12M122701	1.723210096	https://www.genecards.org/cgi-bin/carddisp.pl?gene=HCAR2
IL37	Interleukin 37	Protein Coding	46	GC02P123799	1.723210096	https://www.genecards.org/cgi-bin/carddisp.pl?gene=IL37
FGFR1	Fibroblast Growth Factor Receptor 1	Protein Coding	63	GC08M038400	1.723015189	https://www.genecards.org/cgi-bin/carddisp.pl?gene=FGFR1
CCL20	C-C Motif Chemokine Ligand 20	Protein Coding	49	GC02P227846	1.720847011	https://www.genecards.org/cgi-bin/carddisp.pl?gene=CCL20
RELA	RELA Proto-Oncogene, NF-KB Subunit	Protein Coding	59	GC11M065653	1.709383965	https://www.genecards.org/cgi-bin/carddisp.pl?gene=RELA
TRAPPC4	Trafficking Protein Particle Complex Subunit 4	Protein Coding	47	GC11P119018	1.686580181	https://www.genecards.org/cgi-bin/carddisp.pl?gene=TRAPPC4
APC	APC Regulator Of WNT Signaling Pathway	Protein Coding	56	GC05P112707	1.681266785	https://www.genecards.org/cgi-bin/carddisp.pl?gene=APC
CASP8	Caspase 8	Protein Coding	59	GC02P201233	1.666898727	https://www.genecards.org/cgi-bin/carddisp.pl?gene=CASP8
HDAC3	Histone Deacetylase 3	Protein Coding	56	GC05M141620	1.662540197	https://www.genecards.org/cgi-bin/carddisp.pl?gene=HDAC3
NAT1	N-Acetyltransferase 1	Protein Coding	50	GC08P018183	1.657753468	https://www.genecards.org/cgi-bin/carddisp.pl?gene=NAT1
TNFAIP8L2	TNF Alpha Induced Protein 8 Like 2	Protein Coding	38	GC01P151156	1.657753468	https://www.genecards.org/cgi-bin/carddisp.pl?gene=TNFAIP8L2
CCL5	C-C Motif Chemokine Ligand 5	Protein Coding	51	GC17M035871	1.638427138	https://www.genecards.org/cgi-bin/carddisp.pl?gene=CCL5
REG3G	Regenerating Family Member 3 Gamma	Protein Coding	41	GC02P078988	1.633237362	https://www.genecards.org/cgi-bin/carddisp.pl?gene=REG3G
PPARD	Peroxisome Proliferator Activated Receptor Delta	Protein Coding	52	GC06P092273	1.619640112	https://www.genecards.org/cgi-bin/carddisp.pl?gene=PPARD
FKBP5	FKBP Prolyl Isomerase 5	Protein Coding	56	GC06M071862	1.613028049	https://www.genecards.org/cgi-bin/carddisp.pl?gene=FKBP5
CCL17	C-C Motif Chemokine Ligand 17	Protein Coding	47	GC16P057416	1.613028049	https://www.genecards.org/cgi-bin/carddisp.pl?gene=CCL17
PPY	Pancreatic Polypeptide	Protein Coding	46	GC17M043940	1.61189568	https://www.genecards.org/cgi-bin/carddisp.pl?gene=PPY
MAPT	Microtubule Associated Protein Tau	Protein Coding	57	GC17P045894	1.599737167	https://www.genecards.org/cgi-bin/carddisp.pl?gene=MAPT
NOTCH1	Notch Receptor 1	Protein Coding	60	GC09M137729	1.591162205	https://www.genecards.org/cgi-bin/carddisp.pl?gene=NOTCH1
NRG1	Neuregulin 1	Protein Coding	55	GC08P031639	1.591145396	https://www.genecards.org/cgi-bin/carddisp.pl?gene=NRG1
TLR1	Toll Like Receptor 1	Protein Coding	55	GC04M038793	1.577811241	https://www.genecards.org/cgi-bin/carddisp.pl?gene=TLR1
ST14	ST14 Transmembrane Serine Protease Matriptase	Protein Coding	55	GC11P130159	1.573644638	https://www.genecards.org/cgi-bin/carddisp.pl?gene=ST14
GSTT2	Glutathione S-Transferase Theta 2 (Gene/Pseudogene)	Protein Coding	40	GC22P023980	1.554740906	https://www.genecards.org/cgi-bin/carddisp.pl?gene=GSTT2
CLDN2	Claudin 2	Protein Coding	48	GC0XP106900	1.549242973	https://www.genecards.org/cgi-bin/carddisp.pl?gene=CLDN2
IL2RA	Interleukin 2 Receptor Subunit Alpha	Protein Coding	57	GC10M006010	1.538939953	https://www.genecards.org/cgi-bin/carddisp.pl?gene=IL2RA
TNFAIP3	TNF Alpha Induced Protein 3	Protein Coding	55	GC06P137866	1.526383042	https://www.genecards.org/cgi-bin/carddisp.pl?gene=TNFAIP3
TNFSF15	TNF Superfamily Member 15	Protein Coding	51	GC09M114784	1.51157546	https://www.genecards.org/cgi-bin/carddisp.pl?gene=TNFSF15
CPQ	Carboxypeptidase Q	Protein Coding	44	GC08P096645	1.50865531	https://www.genecards.org/cgi-bin/carddisp.pl?gene=CPQ
BTNL2	Butyrophilin Like 2	Protein Coding	45	GC06M032393	1.502451062	https://www.genecards.org/cgi-bin/carddisp.pl?gene=BTNL2
AICDA	Activation Induced Cytidine Deaminase	Protein Coding	50	GC12M008602	1.495234728	https://www.genecards.org/cgi-bin/carddisp.pl?gene=AICDA
GHSR	Growth Hormone Secretagogue Receptor	Protein Coding	53	GC03M172443	1.492694974	https://www.genecards.org/cgi-bin/carddisp.pl?gene=GHSR
CTNNB1	Catenin Beta 1	Protein Coding	60	GC03P041194	1.461806178	https://www.genecards.org/cgi-bin/carddisp.pl?gene=CTNNB1
RARG	Retinoic Acid Receptor Gamma	Protein Coding	54	GC12M053210	1.459820032	https://www.genecards.org/cgi-bin/carddisp.pl?gene=RARG
HSP90AA1	Heat Shock Protein 90 Alpha Family Class A Member 1	Protein Coding	57	GC14M102080	1.457897544	https://www.genecards.org/cgi-bin/carddisp.pl?gene=HSP90AA1
LACTB	Lactamase Beta	Protein Coding	43	GC15P124644	1.457046866	https://www.genecards.org/cgi-bin/carddisp.pl?gene=LACTB
NR1H2	Nuclear Receptor Subfamily 1 Group H Member 2	Protein Coding	53	GC19P050329	1.452557802	https://www.genecards.org/cgi-bin/carddisp.pl?gene=NR1H2
ARF4	ADP Ribosylation Factor 4	Protein Coding	47	GC03M057572	1.442260623	https://www.genecards.org/cgi-bin/carddisp.pl?gene=ARF4
PTPN22	Protein Tyrosine Phosphatase Non-Receptor Type 22	Protein Coding	54	GC01M113813	1.441041708	https://www.genecards.org/cgi-bin/carddisp.pl?gene=PTPN22
STAT1	Signal Transducer And Activator Of Transcription 1	Protein Coding	60	GC02M190908	1.400478721	https://www.genecards.org/cgi-bin/carddisp.pl?gene=STAT1
MLNR	Motilin Receptor	Protein Coding	47	GC13P049220	1.392601132	https://www.genecards.org/cgi-bin/carddisp.pl?gene=MLNR
MMP7	Matrix Metallopeptidase 7	Protein Coding	53	GC11M102425	1.375032663	https://www.genecards.org/cgi-bin/carddisp.pl?gene=MMP7
TMPRSS2	Transmembrane Serine Protease 2	Protein Coding	55	GC21M041464	1.374475121	https://www.genecards.org/cgi-bin/carddisp.pl?gene=TMPRSS2
SYNPO	Synaptopodin	Protein Coding	47	GC05P150601	1.356250048	https://www.genecards.org/cgi-bin/carddisp.pl?gene=SYNPO
DNAJC15	DnaJ Heat Shock Protein Family (Hsp40) Member C15	Protein Coding	43	GC13P043023	1.352327466	https://www.genecards.org/cgi-bin/carddisp.pl?gene=DNAJC15
ANGPTL4	Angiopoietin Like 4	Protein Coding	52	GC19P008363	1.35192287	https://www.genecards.org/cgi-bin/carddisp.pl?gene=ANGPTL4
CCL11	C-C Motif Chemokine Ligand 11	Protein Coding	52	GC17P034285	1.31801641	https://www.genecards.org/cgi-bin/carddisp.pl?gene=CCL11
FABP4	Fatty Acid Binding Protein 4	Protein Coding	50	GC08M081478	1.315303087	https://www.genecards.org/cgi-bin/carddisp.pl?gene=FABP4
PTGES	Prostaglandin E Synthase	Protein Coding	48	GC09M129738	1.304655671	https://www.genecards.org/cgi-bin/carddisp.pl?gene=PTGES
SLC6A4	Solute Carrier Family 6 Member 4	Protein Coding	55	GC17M030194	1.295158386	https://www.genecards.org/cgi-bin/carddisp.pl?gene=SLC6A4
FXR1	FMR1 Autosomal Homolog 1	Protein Coding	51	GC03P180868	1.294463634	https://www.genecards.org/cgi-bin/carddisp.pl?gene=FXR1
MIR193A	MicroRNA 193a	RNA Gene	22	GC17P031559	1.294040322	https://www.genecards.org/cgi-bin/carddisp.pl?gene=MIR193A
AMY1A	Amylase Alpha 1A	Protein Coding	38	GC01P103651	1.292954206	https://www.genecards.org/cgi-bin/carddisp.pl?gene=AMY1A
CD244	CD244 Molecule	Protein Coding	50	GC01M160830	1.275811911	https://www.genecards.org/cgi-bin/carddisp.pl?gene=CD244
GUSB	Glucuronidase Beta	Protein Coding	54	GC07M065960	1.264169335	https://www.genecards.org/cgi-bin/carddisp.pl?gene=GUSB
CYP3A7	Cytochrome P450 Family 3 Subfamily A Member 7	Protein Coding	47	GC07M099705	1.263520956	https://www.genecards.org/cgi-bin/carddisp.pl?gene=CYP3A7
GPX1	Glutathione Peroxidase 1	Protein Coding	52	GC03M051566	1.261042356	https://www.genecards.org/cgi-bin/carddisp.pl?gene=GPX1
OCLN	Occludin	Protein Coding	51	GC05P069492	1.254672527	https://www.genecards.org/cgi-bin/carddisp.pl?gene=OCLN
GPBAR1	G Protein-Coupled Bile Acid Receptor 1	Protein Coding	47	GC02P218259	1.254672527	https://www.genecards.org/cgi-bin/carddisp.pl?gene=GPBAR1
RNASE7	Ribonuclease A Family Member 7	Protein Coding	40	GC14P021042	1.253055334	https://www.genecards.org/cgi-bin/carddisp.pl?gene=RNASE7
STX2	Syntaxin 2	Protein Coding	44	GC12M130789	1.244614601	https://www.genecards.org/cgi-bin/carddisp.pl?gene=STX2
SLC39A8	Solute Carrier Family 39 Member 8	Protein Coding	52	GC04M102252	1.239122391	https://www.genecards.org/cgi-bin/carddisp.pl?gene=SLC39A8
IRF5	Interferon Regulatory Factor 5	Protein Coding	53	GC07P128937	1.234634876	https://www.genecards.org/cgi-bin/carddisp.pl?gene=IRF5
MIR22	MicroRNA 22	RNA Gene	23	GC17M001713	1.234634876	https://www.genecards.org/cgi-bin/carddisp.pl?gene=MIR22
ENO1-IT1	ENO1 Intronic Transcript 1	RNA Gene	6	GC01U905861	1.234634876	https://www.genecards.org/cgi-bin/carddisp.pl?gene=ENO1-IT1
CAT	Catalase	Protein Coding	58	GC11P034460	1.234331846	https://www.genecards.org/cgi-bin/carddisp.pl?gene=CAT
GAS6	Growth Arrest Specific 6	Protein Coding	51	GC13M113820	1.228691936	https://www.genecards.org/cgi-bin/carddisp.pl?gene=GAS6
SMAD4	SMAD Family Member 4	Protein Coding	59	GC18P051028	1.222548246	https://www.genecards.org/cgi-bin/carddisp.pl?gene=SMAD4
ATP5F1A	ATP Synthase F1 Subunit Alpha	Protein Coding	52	GC18M046081	1.207772493	https://www.genecards.org/cgi-bin/carddisp.pl?gene=ATP5F1A
PTPN2	Protein Tyrosine Phosphatase Non-Receptor Type 2	Protein Coding	54	GC18M027584	1.195937991	https://www.genecards.org/cgi-bin/carddisp.pl?gene=PTPN2
ODC1	Ornithine Decarboxylase 1	Protein Coding	55	GC02M010432	1.180127501	https://www.genecards.org/cgi-bin/carddisp.pl?gene=ODC1
CXCL13	C-X-C Motif Chemokine Ligand 13	Protein Coding	47	GC04P077511	1.172242045	https://www.genecards.org/cgi-bin/carddisp.pl?gene=CXCL13
APOA1	Apolipoprotein A1	Protein Coding	57	GC11M116835	1.156747222	https://www.genecards.org/cgi-bin/carddisp.pl?gene=APOA1
GLA	Galactosidase Alpha	Protein Coding	56	GC0XM101393	1.15595305	https://www.genecards.org/cgi-bin/carddisp.pl?gene=GLA
SLC5A8	Solute Carrier Family 5 Member 8	Protein Coding	49	GC12M101155	1.153446078	https://www.genecards.org/cgi-bin/carddisp.pl?gene=SLC5A8
TLR9	Toll Like Receptor 9	Protein Coding	53	GC03M052222	1.141842127	https://www.genecards.org/cgi-bin/carddisp.pl?gene=TLR9
IL23R	Interleukin 23 Receptor	Protein Coding	52	GC01P067138	1.141323924	https://www.genecards.org/cgi-bin/carddisp.pl?gene=IL23R
HLA-A	Major Histocompatibility Complex, Class I, A	Protein Coding	52	GC06P092113	1.140648603	https://www.genecards.org/cgi-bin/carddisp.pl?gene=HLA-A
CEACAM6	CEA Cell Adhesion Molecule 6	Protein Coding	48	GC19P041750	1.138404369	https://www.genecards.org/cgi-bin/carddisp.pl?gene=CEACAM6
ZEB1	Zinc Finger E-Box Binding Homeobox 1	Protein Coding	56	GC10P031318	1.134215951	https://www.genecards.org/cgi-bin/carddisp.pl?gene=ZEB1
CXCL10	C-X-C Motif Chemokine Ligand 10	Protein Coding	51	GC04M076021	1.133857727	https://www.genecards.org/cgi-bin/carddisp.pl?gene=CXCL10
C5	Complement C5	Protein Coding	53	GC09M120933	1.123927832	https://www.genecards.org/cgi-bin/carddisp.pl?gene=C5
CASP1	Caspase 1	Protein Coding	56	GC11M105025	1.12351656	https://www.genecards.org/cgi-bin/carddisp.pl?gene=CASP1
LEPR	Leptin Receptor	Protein Coding	57	GC01P065421	1.116087914	https://www.genecards.org/cgi-bin/carddisp.pl?gene=LEPR
IL18	Interleukin 18	Protein Coding	50	GC11M112143	1.116087914	https://www.genecards.org/cgi-bin/carddisp.pl?gene=IL18
CLDN5	Claudin 5	Protein Coding	46	GC22M019523	1.113954782	https://www.genecards.org/cgi-bin/carddisp.pl?gene=CLDN5
GPI	Glucose-6-Phosphate Isomerase	Protein Coding	55	GC19P034359	1.111572146	https://www.genecards.org/cgi-bin/carddisp.pl?gene=GPI
CYP26B1	Cytochrome P450 Family 26 Subfamily B Member 1	Protein Coding	51	GC02M072129	1.106168747	https://www.genecards.org/cgi-bin/carddisp.pl?gene=CYP26B1
SIRT1	Sirtuin 1	Protein Coding	56	GC10P067884	1.086203337	https://www.genecards.org/cgi-bin/carddisp.pl?gene=SIRT1
LOC111674472	DNase I Hypersensitive Sites In Introns 16 And 17a Of CFTR	Functional Element	4	GC07P117607	1.07792747	https://www.genecards.org/cgi-bin/carddisp.pl?gene=LOC111674472
CASR	Calcium Sensing Receptor	Protein Coding	57	GC03P122183	1.077073574	https://www.genecards.org/cgi-bin/carddisp.pl?gene=CASR
HLA-DQA1	Major Histocompatibility Complex, Class II, DQ Alpha 1	Protein Coding	48	GC06P092182	1.067883849	https://www.genecards.org/cgi-bin/carddisp.pl?gene=HLA-DQA1
MAPK1	Mitogen-Activated Protein Kinase 1	Protein Coding	59	GC22M021759	1.041207075	https://www.genecards.org/cgi-bin/carddisp.pl?gene=MAPK1
PTGS2	Prostaglandin-Endoperoxide Synthase 2	Protein Coding	56	GC01M186671	1.041207075	https://www.genecards.org/cgi-bin/carddisp.pl?gene=PTGS2
FOXM1	Forkhead Box M1	Protein Coding	50	GC12M002857	1.041207075	https://www.genecards.org/cgi-bin/carddisp.pl?gene=FOXM1
IL7R	Interleukin 7 Receptor	Protein Coding	52	GC05P035852	1.035326958	https://www.genecards.org/cgi-bin/carddisp.pl?gene=IL7R
LTA	Lymphotoxin Alpha	Protein Coding	49	GC06P092152	1.032648921	https://www.genecards.org/cgi-bin/carddisp.pl?gene=LTA
SOD1	Superoxide Dismutase 1	Protein Coding	60	GC21P031659	1.032263637	https://www.genecards.org/cgi-bin/carddisp.pl?gene=SOD1
SMAD3	SMAD Family Member 3	Protein Coding	59	GC15P067063	1.020915389	https://www.genecards.org/cgi-bin/carddisp.pl?gene=SMAD3
PON1	Paraoxonase 1	Protein Coding	55	GC07M095297	1.017032146	https://www.genecards.org/cgi-bin/carddisp.pl?gene=PON1
CFD	Complement Factor D	Protein Coding	51	GC19P000859	1.014737725	https://www.genecards.org/cgi-bin/carddisp.pl?gene=CFD
PCNA	Proliferating Cell Nuclear Antigen	Protein Coding	57	GC20M005114	1.013028383	https://www.genecards.org/cgi-bin/carddisp.pl?gene=PCNA
ITGAM	Integrin Subunit Alpha M	Protein Coding	55	GC16P042850	1.009947181	https://www.genecards.org/cgi-bin/carddisp.pl?gene=ITGAM
CXCR2	C-X-C Motif Chemokine Receptor 2	Protein Coding	57	GC02P218125	1.002112985	https://www.genecards.org/cgi-bin/carddisp.pl?gene=CXCR2
RUNX2	RUNX Family Transcription Factor 2	Protein Coding	53	GC06P092371	0.993625879	https://www.genecards.org/cgi-bin/carddisp.pl?gene=RUNX2
MSI1	Musashi RNA Binding Protein 1	Protein Coding	46	GC12M120341	0.993140101	https://www.genecards.org/cgi-bin/carddisp.pl?gene=MSI1
PIGR	Polymeric Immunoglobulin Receptor	Protein Coding	48	GC01M206928	0.984399438	https://www.genecards.org/cgi-bin/carddisp.pl?gene=PIGR
FN1	Fibronectin 1	Protein Coding	57	GC02M215360	0.980470479	https://www.genecards.org/cgi-bin/carddisp.pl?gene=FN1
CD209	CD209 Molecule	Protein Coding	50	GC19M007739	0.975370288	https://www.genecards.org/cgi-bin/carddisp.pl?gene=CD209
TSLP	Thymic Stromal Lymphopoietin	Protein Coding	46	GC05P111070	0.975370288	https://www.genecards.org/cgi-bin/carddisp.pl?gene=TSLP
HAMP	Hepcidin Antimicrobial Peptide	Protein Coding	50	GC19P072728	0.972306848	https://www.genecards.org/cgi-bin/carddisp.pl?gene=HAMP
RIPK3	Receptor Interacting Serine/Threonine Kinase 3	Protein Coding	50	GC14M024336	0.964831114	https://www.genecards.org/cgi-bin/carddisp.pl?gene=RIPK3
DEFB103A	Defensin Beta 103A	Protein Coding	30	GC08P007881	0.962738633	https://www.genecards.org/cgi-bin/carddisp.pl?gene=DEFB103A
CD274	CD274 Molecule	Protein Coding	52	GC09P005450	0.959294558	https://www.genecards.org/cgi-bin/carddisp.pl?gene=CD274
FOS	Fos Proto-Oncogene, AP-1 Transcription Factor Subunit	Protein Coding	57	GC14P075278	0.956450582	https://www.genecards.org/cgi-bin/carddisp.pl?gene=FOS
CYLD	CYLD Lysine 63 Deubiquitinase	Protein Coding	55	GC16P050742	0.939009547	https://www.genecards.org/cgi-bin/carddisp.pl?gene=CYLD
IL10RA	Interleukin 10 Receptor Subunit Alpha	Protein Coding	53	GC11P117987	0.937348127	https://www.genecards.org/cgi-bin/carddisp.pl?gene=IL10RA
TLR6	Toll Like Receptor 6	Protein Coding	51	GC04M038828	0.936123848	https://www.genecards.org/cgi-bin/carddisp.pl?gene=TLR6
GPT	Glutamic--Pyruvic Transaminase	Protein Coding	48	GC08P144502	0.936123848	https://www.genecards.org/cgi-bin/carddisp.pl?gene=GPT
GPR15	G Protein-Coupled Receptor 15	Protein Coding	44	GC03P098531	0.936123848	https://www.genecards.org/cgi-bin/carddisp.pl?gene=GPR15
BRAF	B-Raf Proto-Oncogene, Serine/Threonine Kinase	Protein Coding	60	GC07M140742	0.93191272	https://www.genecards.org/cgi-bin/carddisp.pl?gene=BRAF
MARVELD2	MARVEL Domain Containing 2	Protein Coding	45	GC05P069415	0.926717877	https://www.genecards.org/cgi-bin/carddisp.pl?gene=MARVELD2
KCNQ1	Potassium Voltage-Gated Channel Subfamily Q Member 1	Protein Coding	57	GC11P002444	0.914019704	https://www.genecards.org/cgi-bin/carddisp.pl?gene=KCNQ1
IL1RL1	Interleukin 1 Receptor Like 1	Protein Coding	48	GC02P102294	0.913691878	https://www.genecards.org/cgi-bin/carddisp.pl?gene=IL1RL1
S100A12	S100 Calcium Binding Protein A12	Protein Coding	44	GC01M153373	0.912285924	https://www.genecards.org/cgi-bin/carddisp.pl?gene=S100A12
EHMT2	Euchromatic Histone Lysine Methyltransferase 2	Protein Coding	52	GC06M031879	0.898543	https://www.genecards.org/cgi-bin/carddisp.pl?gene=EHMT2
HECTD2	HECT Domain E3 Ubiquitin Protein Ligase 2	Protein Coding	42	GC10P091409	0.898543	https://www.genecards.org/cgi-bin/carddisp.pl?gene=HECTD2
GOT1	Glutamic-Oxaloacetic Transaminase 1	Protein Coding	52	GC10M099396	0.890055954	https://www.genecards.org/cgi-bin/carddisp.pl?gene=GOT1
ARSH	Arylsulfatase Family Member H	Protein Coding	39	GC0XP003006	0.889570177	https://www.genecards.org/cgi-bin/carddisp.pl?gene=ARSH
C5AR1	Complement C5a Receptor 1	Protein Coding	51	GC19P047290	0.887187421	https://www.genecards.org/cgi-bin/carddisp.pl?gene=C5AR1
LY96	Lymphocyte Antigen 96	Protein Coding	51	GC08P073991	0.887187421	https://www.genecards.org/cgi-bin/carddisp.pl?gene=LY96
MAVS	Mitochondrial Antiviral Signaling Protein	Protein Coding	46	GC20P004517	0.875935197	https://www.genecards.org/cgi-bin/carddisp.pl?gene=MAVS
CCL2	C-C Motif Chemokine Ligand 2	Protein Coding	56	GC17P034255	0.873837352	https://www.genecards.org/cgi-bin/carddisp.pl?gene=CCL2
SLC17A5	Solute Carrier Family 17 Member 5	Protein Coding	51	GC06M073593	0.872310698	https://www.genecards.org/cgi-bin/carddisp.pl?gene=SLC17A5
CDKN3	Cyclin Dependent Kinase Inhibitor 3	Protein Coding	48	GC14P054398	0.872310698	https://www.genecards.org/cgi-bin/carddisp.pl?gene=CDKN3
LAP3	Leucine Aminopeptidase 3	Protein Coding	48	GC04P019261	0.872310698	https://www.genecards.org/cgi-bin/carddisp.pl?gene=LAP3
CXCR6	C-X-C Motif Chemokine Receptor 6	Protein Coding	47	GC03P047605	0.870791793	https://www.genecards.org/cgi-bin/carddisp.pl?gene=CXCR6
UBE2E2	Ubiquitin Conjugating Enzyme E2 E2	Protein Coding	46	GC03P023221	0.861818671	https://www.genecards.org/cgi-bin/carddisp.pl?gene=UBE2E2
SLC2A2	Solute Carrier Family 2 Member 2	Protein Coding	56	GC03M170996	0.861095309	https://www.genecards.org/cgi-bin/carddisp.pl?gene=SLC2A2
SLC39A4	Solute Carrier Family 39 Member 4	Protein Coding	49	GC08M144409	0.855893373	https://www.genecards.org/cgi-bin/carddisp.pl?gene=SLC39A4
SH2B1	SH2B Adaptor Protein 1	Protein Coding	48	GC16P042648	0.855623424	https://www.genecards.org/cgi-bin/carddisp.pl?gene=SH2B1
SERPINA3	Serpin Family A Member 3	Protein Coding	50	GC14P094612	0.855515063	https://www.genecards.org/cgi-bin/carddisp.pl?gene=SERPINA3
SPINK5	Serine Peptidase Inhibitor Kazal Type 5	Protein Coding	47	GC05P148025	0.85010916	https://www.genecards.org/cgi-bin/carddisp.pl?gene=SPINK5
MUC3A	Mucin 3A, Cell Surface Associated	Protein Coding	40	GC07P100949	0.844287395	https://www.genecards.org/cgi-bin/carddisp.pl?gene=MUC3A
HLA-DPB1	Major Histocompatibility Complex, Class II, DP Beta 1	Protein Coding	51	GC06P092189	0.842292905	https://www.genecards.org/cgi-bin/carddisp.pl?gene=HLA-DPB1
SLC30A2	Solute Carrier Family 30 Member 2	Protein Coding	49	GC01M026051	0.828900278	https://www.genecards.org/cgi-bin/carddisp.pl?gene=SLC30A2
WAPL	WAPL Cohesin Release Factor	Protein Coding	46	GC10M086436	0.827535331	https://www.genecards.org/cgi-bin/carddisp.pl?gene=WAPL
XIAP	X-Linked Inhibitor Of Apoptosis	Protein Coding	59	GC0XP123859	0.8179546	https://www.genecards.org/cgi-bin/carddisp.pl?gene=XIAP
ELAVL1	ELAV Like RNA Binding Protein 1	Protein Coding	47	GC19M007958	0.815550208	https://www.genecards.org/cgi-bin/carddisp.pl?gene=ELAVL1
ABCC11	ATP Binding Cassette Subfamily C Member 11	Protein Coding	48	GC16M048166	0.807209134	https://www.genecards.org/cgi-bin/carddisp.pl?gene=ABCC11
ACSL6	Acyl-CoA Synthetase Long Chain Family Member 6	Protein Coding	47	GC05M131949	0.799372256	https://www.genecards.org/cgi-bin/carddisp.pl?gene=ACSL6
AKR1A1	Aldo-Keto Reductase Family 1 Member A1	Protein Coding	51	GC01P045550	0.796492219	https://www.genecards.org/cgi-bin/carddisp.pl?gene=AKR1A1
SPARC	Secreted Protein Acidic And Cysteine Rich	Protein Coding	56	GC05M151661	0.786000252	https://www.genecards.org/cgi-bin/carddisp.pl?gene=SPARC
UBB	Ubiquitin B	Protein Coding	51	GC17P016380	0.786000252	https://www.genecards.org/cgi-bin/carddisp.pl?gene=UBB
PLG	Plasminogen	Protein Coding	56	GC06P160702	0.775054574	https://www.genecards.org/cgi-bin/carddisp.pl?gene=PLG
PROS1	Protein S	Protein Coding	55	GC03M093873	0.767332196	https://www.genecards.org/cgi-bin/carddisp.pl?gene=PROS1
IKBKG	Inhibitor Of Nuclear Factor Kappa B Kinase Regulatory Subunit Gamma	Protein Coding	55	GC0XP154541	0.751241565	https://www.genecards.org/cgi-bin/carddisp.pl?gene=IKBKG
PGLYRP2	Peptidoglycan Recognition Protein 2	Protein Coding	45	GC19M015468	0.72913748	https://www.genecards.org/cgi-bin/carddisp.pl?gene=PGLYRP2
HTR4	5-Hydroxytryptamine Receptor 4	Protein Coding	51	GC05M148451	0.717370689	https://www.genecards.org/cgi-bin/carddisp.pl?gene=HTR4
SLCO1B1	Solute Carrier Organic Anion Transporter Family Member 1B1	Protein Coding	55	GC12P023907	0.710971713	https://www.genecards.org/cgi-bin/carddisp.pl?gene=SLCO1B1
CSMD3	CUB And Sushi Multiple Domains 3	Protein Coding	44	GC08M112223	0.709045053	https://www.genecards.org/cgi-bin/carddisp.pl?gene=CSMD3
SNAI1	Snail Family Transcriptional Repressor 1	Protein Coding	51	GC20P049982	0.701998591	https://www.genecards.org/cgi-bin/carddisp.pl?gene=SNAI1
CCL7	C-C Motif Chemokine Ligand 7	Protein Coding	50	GC17P034270	0.701998591	https://www.genecards.org/cgi-bin/carddisp.pl?gene=CCL7
PRKD2	Protein Kinase D2	Protein Coding	53	GC19M046674	0.687551856	https://www.genecards.org/cgi-bin/carddisp.pl?gene=PRKD2
RUNX3	RUNX Family Transcription Factor 3	Protein Coding	50	GC01M024899	0.687551856	https://www.genecards.org/cgi-bin/carddisp.pl?gene=RUNX3
HPS1	HPS1 Biogenesis Of Lysosomal Organelles Complex 3 Subunit 1	Protein Coding	48	GC10M098410	0.684467256	https://www.genecards.org/cgi-bin/carddisp.pl?gene=HPS1
AZIN2	Antizyme Inhibitor 2	Protein Coding	47	GC01P033081	0.684467256	https://www.genecards.org/cgi-bin/carddisp.pl?gene=AZIN2
GIMAP5	GTPase, IMAP Family Member 5	Protein Coding	44	GC07P150722	0.682430267	https://www.genecards.org/cgi-bin/carddisp.pl?gene=GIMAP5
IL10RB	Interleukin 10 Receptor Subunit Beta	Protein Coding	51	GC21P033266	0.680835605	https://www.genecards.org/cgi-bin/carddisp.pl?gene=IL10RB
SLC22A5	Solute Carrier Family 22 Member 5	Protein Coding	53	GC05P132369	0.672024369	https://www.genecards.org/cgi-bin/carddisp.pl?gene=SLC22A5
PRMT1	Protein Arginine Methyltransferase 1	Protein Coding	55	GC19P049675	0.669080198	https://www.genecards.org/cgi-bin/carddisp.pl?gene=PRMT1
CEBPB	CCAAT Enhancer Binding Protein Beta	Protein Coding	50	GC20P050190	0.669080198	https://www.genecards.org/cgi-bin/carddisp.pl?gene=CEBPB
NFKB1	Nuclear Factor Kappa B Subunit 1	Protein Coding	60	GC04P102501	0.664919317	https://www.genecards.org/cgi-bin/carddisp.pl?gene=NFKB1
GABBR1	Gamma-Aminobutyric Acid Type B Receptor Subunit 1	Protein Coding	53	GC06M029555	0.660364449	https://www.genecards.org/cgi-bin/carddisp.pl?gene=GABBR1
PLA2G2A	Phospholipase A2 Group IIA	Protein Coding	53	GC01M019975	0.659405112	https://www.genecards.org/cgi-bin/carddisp.pl?gene=PLA2G2A
WIF1	WNT Inhibitory Factor 1	Protein Coding	51	GC12M065050	0.648881078	https://www.genecards.org/cgi-bin/carddisp.pl?gene=WIF1
CYP1A1	Cytochrome P450 Family 1 Subfamily A Member 1	Protein Coding	55	GC15M074719	0.641027272	https://www.genecards.org/cgi-bin/carddisp.pl?gene=CYP1A1
CSNK2A1	Casein Kinase 2 Alpha 1	Protein Coding	57	GC20M000472	0.626180112	https://www.genecards.org/cgi-bin/carddisp.pl?gene=CSNK2A1
DHX15	DEAH-Box Helicase 15	Protein Coding	47	GC04M024519	0.626180112	https://www.genecards.org/cgi-bin/carddisp.pl?gene=DHX15
CCL8	C-C Motif Chemokine Ligand 8	Protein Coding	46	GC17P034319	0.626180112	https://www.genecards.org/cgi-bin/carddisp.pl?gene=CCL8
FTO	FTO Alpha-Ketoglutarate Dependent Dioxygenase	Protein Coding	53	GC16P053873	0.62562263	https://www.genecards.org/cgi-bin/carddisp.pl?gene=FTO
LBP	Lipopolysaccharide Binding Protein	Protein Coding	51	GC20P038346	0.613284588	https://www.genecards.org/cgi-bin/carddisp.pl?gene=LBP
ADH1B	Alcohol Dehydrogenase 1B (Class I), Beta Polypeptide	Protein Coding	50	GC04M099304	0.607401729	https://www.genecards.org/cgi-bin/carddisp.pl?gene=ADH1B
MDM2	MDM2 Proto-Oncogene	Protein Coding	59	GC12P068808	0.605017185	https://www.genecards.org/cgi-bin/carddisp.pl?gene=MDM2
LINC01475	Long Intergenic Non-Protein Coding RNA 1475	RNA Gene	14	GC10M099526	0.582566857	https://www.genecards.org/cgi-bin/carddisp.pl?gene=LINC01475
TRG	T Cell Receptor Gamma Locus	Protein Coding	15	GC07M038240	0.563970327	https://www.genecards.org/cgi-bin/carddisp.pl?gene=TRG
AIM2	Absent In Melanoma 2	Protein Coding	48	GC01M159062	0.546243668	https://www.genecards.org/cgi-bin/carddisp.pl?gene=AIM2
MIR149	MicroRNA 149	RNA Gene	26	GC02P240456	0.546243668	https://www.genecards.org/cgi-bin/carddisp.pl?gene=MIR149
GLDC	Glycine Decarboxylase	Protein Coding	53	GC09M006522	0.522610188	https://www.genecards.org/cgi-bin/carddisp.pl?gene=GLDC
IL12RB2	Interleukin 12 Receptor Subunit Beta 2	Protein Coding	51	GC01P067307	0.522610188	https://www.genecards.org/cgi-bin/carddisp.pl?gene=IL12RB2
KCNB2	Potassium Voltage-Gated Channel Subfamily B Member 2	Protein Coding	51	GC08P072532	0.522610188	https://www.genecards.org/cgi-bin/carddisp.pl?gene=KCNB2
ADNP	Activity Dependent Neuroprotector Homeobox	Protein Coding	50	GC20M050888	0.522610188	https://www.genecards.org/cgi-bin/carddisp.pl?gene=ADNP
GRID1	Glutamate Ionotropic Receptor Delta Type Subunit 1	Protein Coding	48	GC10M085599	0.522610188	https://www.genecards.org/cgi-bin/carddisp.pl?gene=GRID1
OTOF	Otoferlin	Protein Coding	48	GC02M026459	0.522610188	https://www.genecards.org/cgi-bin/carddisp.pl?gene=OTOF
TBC1D1	TBC1 Domain Family Member 1	Protein Coding	48	GC04P038138	0.522610188	https://www.genecards.org/cgi-bin/carddisp.pl?gene=TBC1D1
WWC1	WW And C2 Domain Containing 1	Protein Coding	47	GC05P168291	0.522610188	https://www.genecards.org/cgi-bin/carddisp.pl?gene=WWC1
TENM2	Teneurin Transmembrane Protein 2	Protein Coding	43	GC05P166979	0.522610188	https://www.genecards.org/cgi-bin/carddisp.pl?gene=TENM2
LNPK	Lunapark, ER Junction Formation Factor	Protein Coding	40	GC02M175924	0.522610188	https://www.genecards.org/cgi-bin/carddisp.pl?gene=LNPK
PTTG2	Pituitary Tumor-Transforming 2	Protein Coding	39	GC04P038139	0.522610188	https://www.genecards.org/cgi-bin/carddisp.pl?gene=PTTG2
CYP1A2	Cytochrome P450 Family 1 Subfamily A Member 2	Protein Coding	52	GC15P074748	0.518449306	https://www.genecards.org/cgi-bin/carddisp.pl?gene=CYP1A2
UGT1A1	UDP Glucuronosyltransferase Family 1 Member A1	Protein Coding	57	GC02P233760	0.517750442	https://www.genecards.org/cgi-bin/carddisp.pl?gene=UGT1A1
MAPK14	Mitogen-Activated Protein Kinase 14	Protein Coding	58	GC06P092286	0.511384189	https://www.genecards.org/cgi-bin/carddisp.pl?gene=MAPK14
CLIC5	Chloride Intracellular Channel 5	Protein Coding	50	GC06M045880	0.508163452	https://www.genecards.org/cgi-bin/carddisp.pl?gene=CLIC5
HLA-G	Major Histocompatibility Complex, Class I, G	Protein Coding	50	GC06P092102	0.508163452	https://www.genecards.org/cgi-bin/carddisp.pl?gene=HLA-G
ASCL2	Achaete-Scute Family BHLH Transcription Factor 2	Protein Coding	42	GC11M004516	0.508163452	https://www.genecards.org/cgi-bin/carddisp.pl?gene=ASCL2
JUN	Jun Proto-Oncogene, AP-1 Transcription Factor Subunit	Protein Coding	55	GC01M058780	0.499494463	https://www.genecards.org/cgi-bin/carddisp.pl?gene=JUN
GDF15	Growth Differentiation Factor 15	Protein Coding	50	GC19P072428	0.497423649	https://www.genecards.org/cgi-bin/carddisp.pl?gene=GDF15
CAMP	Cathelicidin Antimicrobial Peptide	Protein Coding	46	GC03P049961	0.491944849	https://www.genecards.org/cgi-bin/carddisp.pl?gene=CAMP
CCR2	C-C Motif Chemokine Receptor 2	Protein Coding	52	GC03P047614	0.475319535	https://www.genecards.org/cgi-bin/carddisp.pl?gene=CCR2
OGA	O-GlcNAcase	Protein Coding	47	GC10M101785	0.473025143	https://www.genecards.org/cgi-bin/carddisp.pl?gene=OGA
NLRP10	NLR Family Pyrin Domain Containing 10	Protein Coding	45	GC11M007959	0.460400343	https://www.genecards.org/cgi-bin/carddisp.pl?gene=NLRP10
OVOL1	Ovo Like Transcriptional Repressor 1	Protein Coding	40	GC11P065787	0.460400343	https://www.genecards.org/cgi-bin/carddisp.pl?gene=OVOL1
MTOR	Mechanistic Target Of Rapamycin Kinase	Protein Coding	62	GC01M011106	0.45269835	https://www.genecards.org/cgi-bin/carddisp.pl?gene=MTOR
VIM	Vimentin	Protein Coding	57	GC10P017227	0.45269835	https://www.genecards.org/cgi-bin/carddisp.pl?gene=VIM
PRKAB1	Protein Kinase AMP-Activated Non-Catalytic Subunit Beta 1	Protein Coding	53	GC12P119632	0.450869977	https://www.genecards.org/cgi-bin/carddisp.pl?gene=PRKAB1
PTGER4	Prostaglandin E Receptor 4	Protein Coding	52	GC05P040679	0.449322879	https://www.genecards.org/cgi-bin/carddisp.pl?gene=PTGER4
NFE2L2	NFE2 Like BZIP Transcription Factor 2	Protein Coding	57	GC02M177227	0.433657676	https://www.genecards.org/cgi-bin/carddisp.pl?gene=NFE2L2
SLC22A4	Solute Carrier Family 22 Member 4	Protein Coding	52	GC05P132294	0.430594236	https://www.genecards.org/cgi-bin/carddisp.pl?gene=SLC22A4
IRF3	Interferon Regulatory Factor 3	Protein Coding	51	GC19M049659	0.430594236	https://www.genecards.org/cgi-bin/carddisp.pl?gene=IRF3
HRH2	Histamine Receptor H2	Protein Coding	50	GC05P175659	0.430594236	https://www.genecards.org/cgi-bin/carddisp.pl?gene=HRH2
CHI3L1	Chitinase 3 Like 1	Protein Coding	51	GC01M203148	0.423118502	https://www.genecards.org/cgi-bin/carddisp.pl?gene=CHI3L1
GPR35	G Protein-Coupled Receptor 35	Protein Coding	50	GC02P240605	0.423118502	https://www.genecards.org/cgi-bin/carddisp.pl?gene=GPR35
PRNP	Prion Protein	Protein Coding	55	GC20P004686	0.406144679	https://www.genecards.org/cgi-bin/carddisp.pl?gene=PRNP
LTBR	Lymphotoxin Beta Receptor	Protein Coding	48	GC12P006375	0.406144679	https://www.genecards.org/cgi-bin/carddisp.pl?gene=LTBR
MIR146A	MicroRNA 146a	RNA Gene	25	GC05P160485	0.406144679	https://www.genecards.org/cgi-bin/carddisp.pl?gene=MIR146A
RIPK2	Receptor Interacting Serine/Threonine Kinase 2	Protein Coding	53	GC08P089823	0.394411176	https://www.genecards.org/cgi-bin/carddisp.pl?gene=RIPK2
ZNF365	Zinc Finger Protein 365	Protein Coding	44	GC10P062374	0.387366354	https://www.genecards.org/cgi-bin/carddisp.pl?gene=ZNF365
ENO1	Enolase 1	Protein Coding	54	GC01M008861	0.385005206	https://www.genecards.org/cgi-bin/carddisp.pl?gene=ENO1
KAT7	Lysine Acetyltransferase 7	Protein Coding	49	GC17P049788	0.385005206	https://www.genecards.org/cgi-bin/carddisp.pl?gene=KAT7
MAPK8	Mitogen-Activated Protein Kinase 8	Protein Coding	57	GC10P048306	0.378393203	https://www.genecards.org/cgi-bin/carddisp.pl?gene=MAPK8
TREM1	Triggering Receptor Expressed On Myeloid Cells 1	Protein Coding	48	GC06M041267	0.378393203	https://www.genecards.org/cgi-bin/carddisp.pl?gene=TREM1
TLR3	Toll Like Receptor 3	Protein Coding	58	GC04P186059	0.372307062	https://www.genecards.org/cgi-bin/carddisp.pl?gene=TLR3
FOXO3	Forkhead Box O3	Protein Coding	53	GC06P108559	0.372307062	https://www.genecards.org/cgi-bin/carddisp.pl?gene=FOXO3
RDH10	Retinol Dehydrogenase 10	Protein Coding	44	GC08P073294	0.372307062	https://www.genecards.org/cgi-bin/carddisp.pl?gene=RDH10
AR	Androgen Receptor	Protein Coding	59	GC0XP067544	0.347857535	https://www.genecards.org/cgi-bin/carddisp.pl?gene=AR
XDH	Xanthine Dehydrogenase	Protein Coding	54	GC02M031334	0.347857535	https://www.genecards.org/cgi-bin/carddisp.pl?gene=XDH
MYLK3	Myosin Light Chain Kinase 3	Protein Coding	49	GC16M047059	0.347857535	https://www.genecards.org/cgi-bin/carddisp.pl?gene=MYLK3
FFAR1	Free Fatty Acid Receptor 1	Protein Coding	47	GC19P073870	0.347857535	https://www.genecards.org/cgi-bin/carddisp.pl?gene=FFAR1
DMBT1	Deleted In Malignant Brain Tumors 1	Protein Coding	46	GC10P122560	0.347857535	https://www.genecards.org/cgi-bin/carddisp.pl?gene=DMBT1
GSDMD	Gasdermin D	Protein Coding	45	GC08P143553	0.347857535	https://www.genecards.org/cgi-bin/carddisp.pl?gene=GSDMD
FPR1	Formyl Peptide Receptor 1	Protein Coding	54	GC19M051745	0.347300053	https://www.genecards.org/cgi-bin/carddisp.pl?gene=FPR1
NOD1	Nucleotide Binding Oligomerization Domain Containing 1	Protein Coding	50	GC07M030424	0.345474809	https://www.genecards.org/cgi-bin/carddisp.pl?gene=NOD1
BST1	Bone Marrow Stromal Cell Antigen 1	Protein Coding	49	GC04P019222	0.345474809	https://www.genecards.org/cgi-bin/carddisp.pl?gene=BST1
IFITM3	Interferon Induced Transmembrane Protein 3	Protein Coding	48	GC11M000319	0.345474809	https://www.genecards.org/cgi-bin/carddisp.pl?gene=IFITM3
IL4I1	Interleukin 4 Induced 1	Protein Coding	46	GC19M070913	0.345474809	https://www.genecards.org/cgi-bin/carddisp.pl?gene=IL4I1
ACSM2A	Acyl-CoA Synthetase Medium Chain Family Member 2A	Protein Coding	39	GC16P020463	0.345474809	https://www.genecards.org/cgi-bin/carddisp.pl?gene=ACSM2A
MTHFR	Methylenetetrahydrofolate Reductase	Protein Coding	54	GC01M011785	0.329079181	https://www.genecards.org/cgi-bin/carddisp.pl?gene=MTHFR
MUC19	Mucin 19, Oligomeric	Protein Coding	36	GC12P040393	0.329079181	https://www.genecards.org/cgi-bin/carddisp.pl?gene=MUC19
CYP19A1	Cytochrome P450 Family 19 Subfamily A Member 1	Protein Coding	55	GC15M051208	0.32010603	https://www.genecards.org/cgi-bin/carddisp.pl?gene=CYP19A1
EIF2AK3	Eukaryotic Translation Initiation Factor 2 Alpha Kinase 3	Protein Coding	55	GC02M088556	0.32010603	https://www.genecards.org/cgi-bin/carddisp.pl?gene=EIF2AK3
PAH	Phenylalanine Hydroxylase	Protein Coding	55	GC12M102836	0.32010603	https://www.genecards.org/cgi-bin/carddisp.pl?gene=PAH
TLR10	Toll Like Receptor 10	Protein Coding	46	GC04M038773	0.32010603	https://www.genecards.org/cgi-bin/carddisp.pl?gene=TLR10
MIR29A	MicroRNA 29a	RNA Gene	24	GC07M130876	0.32010603	https://www.genecards.org/cgi-bin/carddisp.pl?gene=MIR29A
MIR320A	MicroRNA 320a	RNA Gene	24	GC08M022274	0.32010603	https://www.genecards.org/cgi-bin/carddisp.pl?gene=MIR320A
HMOX1	Heme Oxygenase 1	Protein Coding	59	GC22P035380	0.302574754	https://www.genecards.org/cgi-bin/carddisp.pl?gene=HMOX1
CEACAM5	CEA Cell Adhesion Molecule 5	Protein Coding	50	GC19P072938	0.302574754	https://www.genecards.org/cgi-bin/carddisp.pl?gene=CEACAM5
METTL3	Methyltransferase 3, N6-Adenosine-Methyltransferase Complex Catalytic Subunit	Protein Coding	48	GC14M021498	0.302574754	https://www.genecards.org/cgi-bin/carddisp.pl?gene=METTL3
AGMAT	Agmatinase	Protein Coding	45	GC01M015571	0.302574754	https://www.genecards.org/cgi-bin/carddisp.pl?gene=AGMAT
PUS10	Pseudouridine Synthase 10	Protein Coding	43	GC02M060940	0.302574754	https://www.genecards.org/cgi-bin/carddisp.pl?gene=PUS10
IL36G	Interleukin 36 Gamma	Protein Coding	46	GC02P112973	0.287187636	https://www.genecards.org/cgi-bin/carddisp.pl?gene=IL36G
GPR42	G Protein-Coupled Receptor 42	Protein Coding	30	GC19P073881	0.287187636	https://www.genecards.org/cgi-bin/carddisp.pl?gene=GPR42
MIR21	MicroRNA 21	RNA Gene	26	GC17P063092	0.287187636	https://www.genecards.org/cgi-bin/carddisp.pl?gene=MIR21
PAK1	P21 (RAC1) Activated Kinase 1	Protein Coding	57	GC11M100100	0.24428758	https://www.genecards.org/cgi-bin/carddisp.pl?gene=PAK1
PKM	Pyruvate Kinase M1/2	Protein Coding	56	GC15M072199	0.24428758	https://www.genecards.org/cgi-bin/carddisp.pl?gene=PKM
SQSTM1	Sequestosome 1	Protein Coding	55	GC05P179806	0.24428758	https://www.genecards.org/cgi-bin/carddisp.pl?gene=SQSTM1
CFH	Complement Factor H	Protein Coding	54	GC01P196621	0.24428758	https://www.genecards.org/cgi-bin/carddisp.pl?gene=CFH
REL	REL Proto-Oncogene, NF-KB Subunit	Protein Coding	53	GC02P060881	0.24428758	https://www.genecards.org/cgi-bin/carddisp.pl?gene=REL
VDAC1	Voltage Dependent Anion Channel 1	Protein Coding	53	GC05M133975	0.24428758	https://www.genecards.org/cgi-bin/carddisp.pl?gene=VDAC1
DUSP3	Dual Specificity Phosphatase 3	Protein Coding	51	GC17M043766	0.24428758	https://www.genecards.org/cgi-bin/carddisp.pl?gene=DUSP3
INPP5D	Inositol Polyphosphate-5-Phosphatase D	Protein Coding	51	GC02P233059	0.24428758	https://www.genecards.org/cgi-bin/carddisp.pl?gene=INPP5D
IL1RL2	Interleukin 1 Receptor Like 2	Protein Coding	50	GC02P102186	0.24428758	https://www.genecards.org/cgi-bin/carddisp.pl?gene=IL1RL2
DGKD	Diacylglycerol Kinase Delta	Protein Coding	48	GC02P233405	0.24428758	https://www.genecards.org/cgi-bin/carddisp.pl?gene=DGKD
SLC30A8	Solute Carrier Family 30 Member 8	Protein Coding	48	GC08P116950	0.24428758	https://www.genecards.org/cgi-bin/carddisp.pl?gene=SLC30A8
PRG2	Proteoglycan 2, Pro Eosinophil Major Basic Protein	Protein Coding	47	GC11M057386	0.24428758	https://www.genecards.org/cgi-bin/carddisp.pl?gene=PRG2
CSDE1	Cold Shock Domain Containing E1	Protein Coding	46	GC01M114716	0.24428758	https://www.genecards.org/cgi-bin/carddisp.pl?gene=CSDE1
GPR84	G Protein-Coupled Receptor 84	Protein Coding	45	GC12M055044	0.24428758	https://www.genecards.org/cgi-bin/carddisp.pl?gene=GPR84
PGLYRP3	Peptidoglycan Recognition Protein 3	Protein Coding	44	GC01M153297	0.24428758	https://www.genecards.org/cgi-bin/carddisp.pl?gene=PGLYRP3
CCL13	C-C Motif Chemokine Ligand 13	Protein Coding	43	GC17P034356	0.24428758	https://www.genecards.org/cgi-bin/carddisp.pl?gene=CCL13
ACSM2B	Acyl-CoA Synthetase Medium Chain Family Member 2B	Protein Coding	40	GC16M020547	0.24428758	https://www.genecards.org/cgi-bin/carddisp.pl?gene=ACSM2B
DACT3	Dishevelled Binding Antagonist Of Beta Catenin 3	Protein Coding	39	GC19M046647	0.24428758	https://www.genecards.org/cgi-bin/carddisp.pl?gene=DACT3
DEFB4B	Defensin Beta 4B	Protein Coding	32	GC08M007414	0.24428758	https://www.genecards.org/cgi-bin/carddisp.pl?gene=DEFB4B
CYTOR	Cytoskeleton Regulator RNA	RNA Gene	24	GC02P088235	0.24428758	https://www.genecards.org/cgi-bin/carddisp.pl?gene=CYTOR
MIR155	MicroRNA 155	RNA Gene	23	GC21P025573	0.24428758	https://www.genecards.org/cgi-bin/carddisp.pl?gene=MIR155
XS	X-Linked Suppressor Of LU Antigens	Genetic Locus	5	GC0XU990239	0.24428758	https://www.genecards.org/cgi-bin/carddisp.pl?gene=XS
DAB2	DAB Adaptor Protein 2	Protein Coding	48	GC05M039371	0.225509226	https://www.genecards.org/cgi-bin/carddisp.pl?gene=DAB2
TNFRSF1A	TNF Receptor Superfamily Member 1A	Protein Coding	57	GC12M006328	0.20067434	https://www.genecards.org/cgi-bin/carddisp.pl?gene=TNFRSF1A
TRIB1	Tribbles Pseudokinase 1	Protein Coding	46	GC08P125430	0.20067434	https://www.genecards.org/cgi-bin/carddisp.pl?gene=TRIB1
